# Supplementary material for: History of fecal transplantation; camel feces contains limited amounts of Bacillus subtilis spores and likely has no traditional role in the treatment of dysentery
Source: PLoS One. 2022 Aug 10;17(8):e0272607. doi: 10.1371/journal.pone.0272607 (PMC9365175; doi:10.1371/journal.pone.0272607)
Supplement: S3 Appendix — (XLSX) [file pone.0272607.s003.xlsx]

## Sheet: ASV counts
,"1","2"
ASV_0001,940,776
ASV_0002,2,3
ASV_0003,1,0
ASV_0004,3,5
ASV_0005,1,1
ASV_0006,1,0
ASV_0007,1,1
ASV_1240,1,0
ASV_0008,0,2
ASV_0009,808,693
ASV_0010,0,2
ASV_1227,2,9
ASV_1228,0,2
ASV_1229,1,0
ASV_1230,0,2
ASV_1231,20,13
ASV_1232,0,4
ASV_1233,1,1
ASV_1234,2,3
ASV_1235,0,3
ASV_1236,0,2
ASV_1237,0,1
ASV_1238,1,1
ASV_1239,0,2
ASV_1224,12,15
ASV_1225,0,3
ASV_1226,1,0
ASV_1207,358,559
ASV_1208,11,11
ASV_1209,1,11
ASV_1210,0,1
ASV_1211,1,1
ASV_1212,199,187
ASV_1213,2,1
ASV_1214,40,82
ASV_1215,2,0
ASV_1216,16,12
ASV_1217,1,0
ASV_1218,0,1
ASV_1219,1,1
ASV_1220,1,0
ASV_1221,3,7
ASV_1222,187,205
ASV_1223,1,0
ASV_0011,57,39
ASV_0012,2,5
ASV_0013,1,0
ASV_0014,3,2
ASV_1203,1,0
ASV_1204,2,6
ASV_1205,2,1
ASV_1206,1,0
ASV_0015,1,1
ASV_1201,0,1
ASV_1202,5,8
ASV_1195,8,10
ASV_1196,6,13
ASV_1197,5,12
ASV_1198,2,0
ASV_1199,1,1
ASV_1200,2,1
ASV_0016,3,3
ASV_0017,10,17
ASV_0018,3,2
ASV_0019,1,1
ASV_0020,26,25
ASV_0021,0,1
ASV_0022,8,3
ASV_0023,20,23
ASV_0024,1,2
ASV_0025,72,34
ASV_0026,190,145
ASV_0027,11,2
ASV_0028,1,1
ASV_0029,93,39
ASV_0030,3,3
ASV_0031,1,1
ASV_0032,14,16
ASV_0033,3,7
ASV_0034,63,75
ASV_0035,0,1
ASV_0036,153,189
ASV_1193,18,9
ASV_1194,7,2
ASV_0037,0,1
ASV_0038,15,20
ASV_0039,5,9
ASV_0040,10,8
ASV_0041,239,131
ASV_0042,2,4
ASV_0043,53,89
ASV_0044,40,13
ASV_0045,8,8
ASV_0046,15,6
ASV_0047,16,13
ASV_0048,21,9
ASV_0049,28,14
ASV_0050,12,11
ASV_0051,12,11
ASV_0052,68,31
ASV_0053,2,0
ASV_0054,13,8
ASV_0055,58,33
ASV_0056,5,7
ASV_0057,6,43
ASV_0058,11,11
ASV_0059,12,29
ASV_0060,24,16
ASV_0061,9,13
ASV_0062,8,4
ASV_0063,48,16
ASV_0064,21,26
ASV_0065,21,20
ASV_0066,208,546
ASV_0067,26,88
ASV_0068,35,58
ASV_0069,3,7
ASV_0070,0,1
ASV_0071,1,0
ASV_0072,41,30
ASV_0073,10,6
ASV_0074,32,23
ASV_0075,25,33
ASV_0076,1,0
ASV_0077,1,2
ASV_0078,69,93
ASV_0079,4,0
ASV_0080,231,142
ASV_0081,1,3
ASV_0082,0,1
ASV_0083,27,12
ASV_0084,12,9
ASV_0085,13,10
ASV_0086,2,7
ASV_0087,1,0
ASV_0088,109,223
ASV_0089,0,1
ASV_1168,16,48
ASV_1169,20,23
ASV_1170,1,0
ASV_1171,88,35
ASV_1172,11,10
ASV_1173,2,4
ASV_1174,584,600
ASV_1175,0,3
ASV_1176,66,59
ASV_1177,3,1
ASV_1178,1,0
ASV_1179,43,29
ASV_1180,27,26
ASV_1181,5,1
ASV_1182,14,12
ASV_1183,8,7
ASV_1184,0,2
ASV_1185,65,36
ASV_1186,7,9
ASV_1187,2,0
ASV_1188,2,1
ASV_1189,63,21
ASV_1190,6,7
ASV_1191,17,10
ASV_1192,24,9
ASV_1111,9,20
ASV_1112,9,24
ASV_1113,25,15
ASV_1114,2,0
ASV_1115,31,11
ASV_1116,2,96
ASV_1117,0,1
ASV_1118,9,10
ASV_1119,6,13
ASV_1120,28,11
ASV_1121,37,12
ASV_1122,9,0
ASV_1123,3,7
ASV_1124,16,0
ASV_1125,16,2
ASV_1126,10,28
ASV_1127,8,8
ASV_1128,6,10
ASV_1129,14,11
ASV_1130,8,13
ASV_1131,32,9
ASV_1132,1,12
ASV_1133,18,4
ASV_1134,26,43
ASV_1135,7,9
ASV_1136,0,16
ASV_1137,12,6
ASV_1138,15,18
ASV_1139,7,4
ASV_1140,33,8
ASV_1141,44,6
ASV_1142,18,2
ASV_1143,24,35
ASV_1144,2,3
ASV_1145,57,47
ASV_1146,57,42
ASV_1147,0,21
ASV_1148,1,2
ASV_1149,8,8
ASV_1150,0,2
ASV_1151,4,0
ASV_1152,33,22
ASV_1153,45,24
ASV_1154,21,13
ASV_1155,20,21
ASV_1156,9,50
ASV_1157,80,80
ASV_1158,6,1
ASV_1159,15,2
ASV_1160,18,3
ASV_1161,0,11
ASV_1162,30,52
ASV_1163,22,34
ASV_1164,1,22
ASV_1165,9,20
ASV_1166,22,11
ASV_1167,9,2
ASV_1024,1,1
ASV_1025,107,68
ASV_1026,34,32
ASV_1027,23,17
ASV_1028,76,57
ASV_1029,2,1
ASV_1030,1,7
ASV_1031,2,0
ASV_1032,32,29
ASV_1033,11,1
ASV_1034,14,29
ASV_1035,3,10
ASV_1036,7,5
ASV_1037,7,27
ASV_1038,21,0
ASV_1039,45,21
ASV_1040,7,15
ASV_1041,9,21
ASV_1042,13,12
ASV_1043,12,17
ASV_1044,7,12
ASV_1045,2,13
ASV_1046,4,15
ASV_1047,3,19
ASV_1048,0,1
ASV_1049,1,7
ASV_1050,16,11
ASV_1051,35,31
ASV_1052,6,16
ASV_1053,8,55
ASV_1054,3,8
ASV_1055,12,27
ASV_1056,15,10
ASV_1057,7,3
ASV_1058,5,1
ASV_1059,13,2
ASV_1060,33,22
ASV_1061,10,30
ASV_1062,16,52
ASV_1063,0,10
ASV_1064,6,18
ASV_1065,8,32
ASV_1066,10,2
ASV_1067,1,0
ASV_1068,76,69
ASV_1069,49,80
ASV_1070,20,10
ASV_1071,26,10
ASV_1072,1,3
ASV_1073,7,11
ASV_1074,0,2
ASV_1075,23,34
ASV_1076,4,16
ASV_1077,3,34
ASV_1078,15,14
ASV_1079,45,47
ASV_1080,2,7
ASV_1081,24,8
ASV_1082,17,17
ASV_1083,22,27
ASV_1084,13,5
ASV_1085,12,34
ASV_1086,2,16
ASV_1087,54,30
ASV_1088,0,1
ASV_1089,4,18
ASV_1090,9,10
ASV_1091,20,33
ASV_1092,8,8
ASV_1093,6,30
ASV_1094,10,18
ASV_1095,54,15
ASV_1096,7,0
ASV_1097,51,627
ASV_1098,4,33
ASV_1099,8,2
ASV_1100,6,10
ASV_1101,19,2
ASV_1102,0,18
ASV_1103,0,2
ASV_1104,17,40
ASV_1105,18,7
ASV_1106,10,4
ASV_1107,13,7
ASV_1108,4,7
ASV_1109,5,9
ASV_1110,19,21
ASV_1023,16,4
ASV_0090,3,61
ASV_0091,0,13
ASV_0092,9,7
ASV_0093,17,9
ASV_0094,17,9
ASV_0095,2,18
ASV_0096,10,17
ASV_0097,12,3
ASV_0098,53,60
ASV_0099,20,26
ASV_0100,21,4
ASV_1017,14,8
ASV_1018,0,1
ASV_1019,127,60
ASV_1020,1,0
ASV_1021,12,21
ASV_1022,9,9
ASV_0870,3,6
ASV_0871,18,2
ASV_0872,10,11
ASV_0873,12,2
ASV_0874,12,8
ASV_0875,40,32
ASV_0876,168,152
ASV_0877,7,7
ASV_0878,0,8
ASV_0879,42,50
ASV_0880,56,22
ASV_0881,16,108
ASV_0882,5,1
ASV_0883,319,64
ASV_0884,38,236
ASV_0885,22,11
ASV_0886,10,12
ASV_0887,1,3
ASV_0888,1,3
ASV_0889,1,0
ASV_0890,1,0
ASV_0891,10,11
ASV_0892,20,18
ASV_0893,64,42
ASV_0894,1,1
ASV_0895,82,132
ASV_0896,2,2
ASV_0897,21,78
ASV_0898,11,8
ASV_0899,0,3
ASV_0900,32,33
ASV_0901,0,118
ASV_0902,1,0
ASV_0903,1,176
ASV_0904,703,356
ASV_0905,0,4
ASV_0906,25,65
ASV_0907,0,12
ASV_0908,6,6
ASV_0909,1,5
ASV_0910,59,79
ASV_0911,0,1
ASV_0912,0,1
ASV_0913,22,12
ASV_0914,14,59
ASV_0915,0,9
ASV_0916,26,49
ASV_0917,1,1
ASV_0918,1,1
ASV_0919,21,11
ASV_0920,16,15
ASV_0921,6,11
ASV_0922,31,0
ASV_0923,7,22
ASV_0924,27,64
ASV_0925,6,10
ASV_0926,30,51
ASV_0927,1,2
ASV_0928,0,2
ASV_0929,1,0
ASV_0930,5,14
ASV_0931,12,24
ASV_0932,1,1
ASV_0933,44,60
ASV_0934,27,46
ASV_0935,36,26
ASV_0936,51,9
ASV_0937,242,10
ASV_0938,45,54
ASV_0939,1,10
ASV_0940,2,1
ASV_0941,21,4
ASV_0942,14,4
ASV_0943,0,8
ASV_0944,6,19
ASV_0945,0,2
ASV_0946,3,10
ASV_0947,0,1
ASV_0948,384,343
ASV_0949,3,3
ASV_0950,2,6
ASV_0951,16,18
ASV_0952,1,0
ASV_0953,20,13
ASV_0954,36,57
ASV_0955,0,2
ASV_0956,51,122
ASV_0957,0,3
ASV_0958,29,3
ASV_0959,4,11
ASV_0960,1,10
ASV_0961,12,3
ASV_0962,4,8
ASV_0963,8,0
ASV_0964,3,33
ASV_0965,10,14
ASV_0966,0,1
ASV_0967,43,25
ASV_0968,0,13
ASV_0969,0,5
ASV_0970,5,0
ASV_0971,174,78
ASV_0972,22,18
ASV_0973,16,16
ASV_0974,11,9
ASV_0975,7,7
ASV_0976,5,12
ASV_0977,0,9
ASV_0978,7,15
ASV_0979,0,10
ASV_0980,8,1
ASV_0981,12,25
ASV_0982,0,1
ASV_0983,17,9
ASV_0984,0,25
ASV_0985,18,25
ASV_0986,9,16
ASV_0987,4,5
ASV_0988,21,8
ASV_0989,2,0
ASV_0990,81,79
ASV_0991,8,8
ASV_0992,8,10
ASV_0993,6,13
ASV_0994,13,21
ASV_0995,17,3
ASV_0996,10,24
ASV_0997,13,13
ASV_0998,13,24
ASV_0999,5,19
ASV_1000,9,9
ASV_1001,5,14
ASV_1002,9,10
ASV_1003,0,14
ASV_1004,6,16
ASV_1005,129,195
ASV_1006,16,33
ASV_1007,9,18
ASV_1008,45,24
ASV_1009,7,26
ASV_1010,29,30
ASV_1011,13,35
ASV_1012,14,11
ASV_1013,11,4
ASV_1014,13,14
ASV_1015,11,1
ASV_1016,10,3
ASV_0101,3,14
ASV_0102,39,24
ASV_0103,56,40
ASV_0104,102,73
ASV_0105,67,85
ASV_0106,1,2
ASV_0107,6,9
ASV_0108,23,21
ASV_0109,14,83
ASV_0110,6,4
ASV_0111,19,64
ASV_0112,2,5
ASV_0113,12,10
ASV_0114,139,288
ASV_0115,0,3
ASV_0116,8,0
ASV_0117,22,6
ASV_0118,14,18
ASV_0119,29,18
ASV_0120,20,46
ASV_0121,7,161
ASV_0122,52,4
ASV_0123,11,34
ASV_0124,0,6
ASV_0125,12,5
ASV_0126,1,18
ASV_0127,1,27
ASV_0128,1,0
ASV_0129,161,103
ASV_0130,2,2
ASV_0131,2,0
ASV_0132,2,0
ASV_0133,10,0
ASV_0134,27,4
ASV_0135,6,8
ASV_0136,0,9
ASV_0137,14,11
ASV_0138,12,3
ASV_0139,217,91
ASV_0140,10,5
ASV_0141,26,26
ASV_0142,3,11
ASV_0143,1,16
ASV_0144,3,1
ASV_0145,39,67
ASV_0146,2,1
ASV_0147,547,238
ASV_0148,27,25
ASV_0149,25,47
ASV_0150,41,24
ASV_0151,1,7
ASV_0152,4,31
ASV_0153,0,1
ASV_0154,37,81
ASV_0155,0,7
ASV_0156,95,84
ASV_0157,53,57
ASV_0158,71,38
ASV_0159,12,15
ASV_0160,23,11
ASV_0161,5,12
ASV_0162,14,27
ASV_0163,10,7
ASV_0164,163,168
ASV_0165,1,0
ASV_0166,14,6
ASV_0167,36,105
ASV_0168,0,1
ASV_0169,14,25
ASV_0170,56,92
ASV_0171,15,28
ASV_0172,0,1
ASV_0173,18,12
ASV_0174,1,0
ASV_0175,3,8
ASV_0176,19,38
ASV_0178,14,14
ASV_0179,15,2
ASV_0180,7,12
ASV_0181,4,5
ASV_0182,7,22
ASV_0183,108,79
ASV_0184,17,19
ASV_0185,17,15
ASV_0186,8,12
ASV_0187,22,18
ASV_0188,224,401
ASV_0189,7,16
ASV_0190,67,62
ASV_0191,1,0
ASV_0193,10,3
ASV_0194,12,2
ASV_0195,52,75
ASV_0196,11,0
ASV_0197,170,171
ASV_0198,1,1
ASV_0199,121,156
ASV_0200,0,5
ASV_0201,7,25
ASV_0202,10,2
ASV_0203,13,7
ASV_0204,0,2
ASV_0205,211,176
ASV_0206,12,13
ASV_0207,1,1
ASV_0208,0,3
ASV_0209,279,554
ASV_0210,6,18
ASV_0212,0,1
ASV_0213,2,5
ASV_0214,25,40
ASV_0215,3,2
ASV_0216,3,4
ASV_0217,3,1
ASV_0218,1,0
ASV_0219,315,344
ASV_0220,0,1
ASV_0221,0,2
ASV_0222,6,21
ASV_0223,0,4
ASV_0224,5,10
ASV_0225,6,6
ASV_0226,5,2
ASV_0227,15,27
ASV_0228,15,9
ASV_0229,3,11
ASV_0230,20,42
ASV_0231,176,313
ASV_0232,36,29
ASV_0233,13,15
ASV_0234,23,21
ASV_0235,116,129
ASV_0236,4,2
ASV_0237,0,8
ASV_0238,142,68
ASV_0239,28,15
ASV_0240,9,34
ASV_0241,49,127
ASV_0242,0,5
ASV_0243,20,14
ASV_0244,8,10
ASV_0245,7,5
ASV_0246,15,15
ASV_0247,11,23
ASV_0248,12,23
ASV_0249,3,1
ASV_0250,25,18
ASV_0251,125,139
ASV_0252,240,172
ASV_0253,19,14
ASV_0254,11,17
ASV_0255,15,15
ASV_0256,15,24
ASV_0257,1,30
ASV_0258,23,6
ASV_0260,10,6
ASV_0261,14,41
ASV_0262,10,65
ASV_0263,48,15
ASV_0264,15,22
ASV_0265,42,49
ASV_0266,4,13
ASV_0267,34,100
ASV_0268,8,3
ASV_0269,8,0
ASV_0270,10,3
ASV_0271,357,396
ASV_0272,34,12
ASV_0273,7,29
ASV_0274,16,7
ASV_0275,17,6
ASV_0276,12,22
ASV_0277,11,1
ASV_0278,7,19
ASV_0279,24,13
ASV_0280,13,0
ASV_0281,6,4
ASV_0282,11,7
ASV_0283,3,2
ASV_0284,58,37
ASV_0285,83,57
ASV_0286,2,2
ASV_0287,1,1
ASV_0288,28,31
ASV_0289,9,0
ASV_0290,2,5
ASV_0291,9,1
ASV_0292,22,1
ASV_0293,14,18
ASV_0294,17,0
ASV_0295,35,15
ASV_0296,16,7
ASV_0297,22,22
ASV_0298,20,8
ASV_0299,4,0
ASV_0300,6,11
ASV_0301,26,4
ASV_0302,16,25
ASV_0303,0,4
ASV_0304,9,0
ASV_0305,6,152
ASV_0306,0,10
ASV_0307,3,9
ASV_0308,6,23
ASV_0309,5,28
ASV_0310,1,33
ASV_0311,24,252
ASV_0312,1,10
ASV_0313,0,2
ASV_0314,5,137
ASV_0315,0,1
ASV_0316,3,20
ASV_0317,10,14
ASV_0318,1,10
ASV_0319,0,388
ASV_0320,8,11
ASV_0321,8,35
ASV_0322,6,14
ASV_0323,29,4
ASV_0324,0,1
ASV_0325,11,81
ASV_0326,1,0
ASV_0327,39,53
ASV_0328,30,53
ASV_0329,18,5
ASV_0330,3,19
ASV_0331,0,3
ASV_0332,12,31
ASV_0333,2,0
ASV_0334,1,29
ASV_0335,10,29
ASV_0336,40,72
ASV_0337,38,21
ASV_0338,0,1
ASV_0339,1,2
ASV_0340,1,1
ASV_0341,142,97
ASV_0342,1,1
ASV_0343,1,0
ASV_0344,1,0
ASV_0345,13,9
ASV_0346,23,66
ASV_0347,17,35
ASV_0348,13,4
ASV_0349,1,0
ASV_0350,54,89
ASV_0351,30,36
ASV_0352,0,9
ASV_0353,6,1
ASV_0354,0,107
ASV_0355,2,8
ASV_0356,46,60
ASV_0357,14,10
ASV_0358,8,11
ASV_0359,52,24
ASV_0360,19,19
ASV_0361,2,14
ASV_0362,35,29
ASV_0363,17,11
ASV_0364,30,29
ASV_0365,11,3
ASV_0366,0,1
ASV_0367,23,32
ASV_0368,14,35
ASV_0369,0,29
ASV_0370,3,25
ASV_0371,19,13
ASV_0372,17,8
ASV_0373,12,7
ASV_0374,3,10
ASV_0375,12,8
ASV_0376,0,1
ASV_0377,29,34
ASV_0378,0,1
ASV_0379,38,60
ASV_0380,73,105
ASV_0381,8,40
ASV_0382,4,1
ASV_0383,3,0
ASV_0384,374,261
ASV_0385,1,3
ASV_0386,0,1
ASV_0387,0,1
ASV_0388,43,54
ASV_0389,58,99
ASV_0390,2,1
ASV_0391,22,45
ASV_0392,176,155
ASV_0393,38,27
ASV_0394,95,82
ASV_0395,1,0
ASV_0396,57,59
ASV_0397,2,5
ASV_0398,1,4
ASV_0399,44,39
ASV_0400,135,188
ASV_0401,1,0
ASV_0402,0,3
ASV_0403,2,1
ASV_0404,0,2
ASV_0405,1,0
ASV_0406,81,52
ASV_0407,28,95
ASV_0408,187,80
ASV_0409,6,6
ASV_0410,2,0
ASV_0411,92,72
ASV_0412,3,10
ASV_0413,20,40
ASV_0414,8,9
ASV_0415,8,8
ASV_0416,94,99
ASV_0417,39,26
ASV_0418,1,0
ASV_0419,9,2
ASV_0420,188,173
ASV_0421,21,51
ASV_0422,21,4
ASV_0423,5,4
ASV_0424,41,53
ASV_0425,3,5
ASV_0426,51,45
ASV_0427,2,0
ASV_0428,11,0
ASV_0429,6,4
ASV_0430,32,11
ASV_0431,1,1
ASV_0432,606,644
ASV_0433,76,42
ASV_0434,4,1
ASV_0435,50,64
ASV_0436,7,2
ASV_0437,26,8
ASV_0438,47,24
ASV_0439,13,11
ASV_0440,9,29
ASV_0441,47,33
ASV_0442,23,10
ASV_0443,52,42
ASV_0444,1,0
ASV_0445,8,0
ASV_0446,6,4
ASV_0447,34,6
ASV_0448,0,1
ASV_0449,1,0
ASV_0450,2,0
ASV_0451,1,0
ASV_0452,209,202
ASV_0453,5,2
ASV_0454,0,1
ASV_0455,0,1
ASV_0456,1,2
ASV_0457,2,0
ASV_0458,608,459
ASV_0459,4,1
ASV_0460,147,190
ASV_0461,1,1
ASV_0462,2,0
ASV_0463,0,3
ASV_0464,2,0
ASV_0465,8,11
ASV_0466,710,356
ASV_0467,1,1
ASV_0468,0,1
ASV_0469,9,6
ASV_0470,30,24
ASV_0471,1,0
ASV_0472,168,217
ASV_0473,29,49
ASV_0474,45,22
ASV_0475,52,43
ASV_0476,1,0
ASV_0477,0,2
ASV_0478,0,525
ASV_0479,0,801
ASV_0480,0,19
ASV_0481,66,44
ASV_0482,36,16
ASV_0483,7,2
ASV_0484,8,2
ASV_0485,24,17
ASV_0486,30,0
ASV_0487,1,8
ASV_0488,72,142
ASV_0489,1,2
ASV_0490,52,45
ASV_0491,2,0
ASV_0492,5,0
ASV_0493,5,14
ASV_0494,4,4
ASV_0495,0,4
ASV_0496,41,27
ASV_0497,0,1
ASV_0498,7,5
ASV_0499,0,6
ASV_0500,0,1
ASV_0501,0,12
ASV_0502,1,23
ASV_0503,296,507
ASV_0504,1,1
ASV_0505,1,0
ASV_0506,90,185
ASV_0507,0,1
ASV_0508,0,17
ASV_0509,0,9
ASV_0510,1,2
ASV_0511,2,5
ASV_0512,1,0
ASV_0513,104,231
ASV_0514,1,0
ASV_0515,1,1
ASV_0516,48,44
ASV_0517,0,4
ASV_0518,396,372
ASV_0519,10,3
ASV_0520,35,37
ASV_0521,1,2
ASV_0522,0,1
ASV_0523,1,0
ASV_0524,135,169
ASV_0525,1,0
ASV_0526,54,61
ASV_0527,0,2
ASV_0528,1,2
ASV_0529,1,1
ASV_0530,6,2
ASV_0531,147,121
ASV_0532,1,3
ASV_0533,10,4
ASV_0534,1,2
ASV_0535,531,273
ASV_0536,0,1
ASV_0537,228,393
ASV_0538,2,0
ASV_0539,0,2
ASV_0540,3,1
ASV_0541,1,2
ASV_0542,40,49
ASV_0543,10,6
ASV_0544,1034,1275
ASV_0545,102,88
ASV_0546,327,69
ASV_0547,43,113
ASV_0548,21,26
ASV_0549,5,17
ASV_0550,7,5
ASV_0551,8,11
ASV_0552,1,0
ASV_0553,4,5
ASV_0554,0,1
ASV_0555,182,168
ASV_0556,15,17
ASV_0557,4,8
ASV_0558,18,21
ASV_0559,78,131
ASV_0560,0,2
ASV_0561,1,11
ASV_0562,178,288
ASV_0563,30,28
ASV_0564,2,1
ASV_0565,32,96
ASV_0566,68,116
ASV_0567,1,0
ASV_0568,70,17
ASV_0569,3,2
ASV_0570,0,2
ASV_0571,2,14
ASV_0572,0,1
ASV_0573,0,2
ASV_0574,12,35
ASV_0575,18,24
ASV_0576,4,8
ASV_0577,32,38
ASV_0578,2,0
ASV_0579,330,295
ASV_0580,54,82
ASV_0581,4,14
ASV_0582,69,51
ASV_0583,5,12
ASV_0584,25,40
ASV_0585,87,156
ASV_0586,0,3
ASV_0587,5,22
ASV_0588,14,4
ASV_0589,320,523
ASV_0590,6,25
ASV_0591,34,6
ASV_0592,55,13
ASV_0593,22,12
ASV_0594,15,22
ASV_0595,7,14
ASV_0596,12,4
ASV_0597,13,13
ASV_0598,24,19
ASV_0599,4,18
ASV_0600,3,2
ASV_0601,260,586
ASV_0602,535,1793
ASV_0603,8,3
ASV_0604,62,130
ASV_0605,36,34
ASV_0606,85,425
ASV_0607,22,9
ASV_0608,0,1
ASV_0609,1,8
ASV_0610,38,132
ASV_0611,1,0
ASV_0612,715,3200
ASV_0613,1,9
ASV_0614,11,89
ASV_0615,4,7
ASV_0616,243,923
ASV_0617,0,1
ASV_0618,12,23
ASV_0619,343,1135
ASV_0620,4,1
ASV_0621,7,6
ASV_0622,2204,4424
ASV_0623,6,6
ASV_0624,0,4
ASV_0625,54,110
ASV_0626,25,24
ASV_0627,0,9
ASV_0628,87,321
ASV_0629,65,157
ASV_0630,78,96
ASV_0631,2,2
ASV_0632,188,301
ASV_0633,0,12
ASV_0634,32,125
ASV_0635,33,4
ASV_0636,12,1
ASV_0637,14,20
ASV_0638,6,19
ASV_0639,30,58
ASV_0640,17,89
ASV_0641,0,47
ASV_0642,24,12
ASV_0643,11,20
ASV_0644,7,11
ASV_0645,23,24
ASV_0646,6,14
ASV_0647,6,17
ASV_0648,5,0
ASV_0649,15,53
ASV_0650,6,10
ASV_0651,5,0
ASV_0652,14,22
ASV_0653,22,21
ASV_0657,70,555
ASV_0658,1,3
ASV_0659,0,26
ASV_0660,0,59
ASV_0661,0,1
ASV_0662,1,4
ASV_0663,53,41
ASV_0664,365,628
ASV_0665,58,894
ASV_0666,9,14
ASV_0667,195,590
ASV_0668,22,5
ASV_0669,12,3
ASV_0670,11,10
ASV_0671,4,10
ASV_0672,40,25
ASV_0673,17,9
ASV_0674,31,2
ASV_0675,322,38
ASV_0676,35,12
ASV_0677,82,36
ASV_0678,62,15
ASV_0869,7,23
ASV_0853,19,11
ASV_0854,57,69
ASV_0855,689,718
ASV_0856,1,2
ASV_0857,1,7
ASV_0858,1,6
ASV_0859,303,364
ASV_0860,95,151
ASV_0861,36,76
ASV_0862,2,69
ASV_0863,0,1
ASV_0864,4,9
ASV_0865,134,329
ASV_0866,124,60
ASV_0867,54,19
ASV_0868,8,2
ASV_0679,4,0
ASV_0680,0,12
ASV_0681,5,1
ASV_0682,13,8
ASV_0683,31,26
ASV_0684,3,5
ASV_0685,8,2
ASV_0686,59,49
ASV_0687,9,6
ASV_0688,25,21
ASV_0689,10,7
ASV_0690,13,5
ASV_0691,7,6
ASV_0692,47,71
ASV_0693,8,7
ASV_0694,1,1
ASV_0695,3,10
ASV_0696,9,3
ASV_0697,8,10
ASV_0698,22,15
ASV_0699,15,21
ASV_0700,3,7
ASV_0701,6,16
ASV_0702,0,1
ASV_0703,36,84
ASV_0704,3,2
ASV_0705,21,6
ASV_0706,11,13
ASV_0707,53,38
ASV_0708,2,2
ASV_0709,1,0
ASV_0710,43,77
ASV_0711,1,0
ASV_0712,0,3
ASV_0713,0,2
ASV_0714,79,116
ASV_0715,14,100
ASV_0716,2,29
ASV_0717,31,45
ASV_0718,0,1
ASV_0719,5,27
ASV_0720,22,41
ASV_0721,45,123
ASV_0722,0,3
ASV_0723,6,10
ASV_0724,47,510
ASV_0725,1,47
ASV_0726,0,13
ASV_0727,25,28
ASV_0728,2,17
ASV_0729,42,91
ASV_0730,0,19
ASV_0731,5,9
ASV_0732,50,95
ASV_0733,13,1
ASV_0734,73,165
ASV_0735,37,60
ASV_0742,22,0
ASV_0743,81,95
ASV_0744,15,38
ASV_0745,2,31
ASV_0746,2,4
ASV_0747,34,37
ASV_0748,3,1
ASV_0749,69,53
ASV_0750,1,1
ASV_0751,1,0
ASV_0752,47,31
ASV_0753,2,0
ASV_0754,7,1
ASV_0755,2,11
ASV_0756,24,7
ASV_0757,127,60
ASV_0758,13,2
ASV_0759,353,74
ASV_0760,117,13
ASV_0761,1,0
ASV_0762,15,7
ASV_0763,62,48
ASV_0764,1,1
ASV_0765,244,139
ASV_0766,1,0
ASV_0767,10,9
ASV_0768,0,1
ASV_0769,11,10
ASV_0770,10,2
ASV_0771,29,37
ASV_0772,0,2
ASV_0773,1,0
ASV_0774,71,15
ASV_0775,9,14
ASV_0776,10,2
ASV_0777,51,13
ASV_0778,1,0
ASV_0779,36,1
ASV_0780,17,0
ASV_0781,22,0
ASV_0782,2,1
ASV_0783,160,98
ASV_0784,1,0
ASV_0785,3,0
ASV_0786,1,4
ASV_0787,19,43
ASV_0788,0,1
ASV_0789,14,8
ASV_0790,1,0
ASV_0791,19,55
ASV_0792,16,12
ASV_0793,28,19
ASV_0794,14,1
ASV_0795,9,0
ASV_0796,57,14
ASV_0797,1,2
ASV_0798,47,24
ASV_0799,100,72
ASV_0800,1,0
ASV_0801,11,0
ASV_0802,66,4
ASV_0803,127,21
ASV_0804,219,19
ASV_0805,3,0
ASV_0846,9,19
ASV_0847,8,73
ASV_0848,1,52
ASV_0849,28,70
ASV_0850,2,13
ASV_0851,56,15
ASV_0852,2,0
ASV_0806,99,77
ASV_0807,24,21
ASV_0808,64,9
ASV_0845,25,15
ASV_0809,2,1
ASV_0810,32,16
ASV_0811,10,0
ASV_0812,1,1
ASV_0813,4,2
ASV_0814,25,14
ASV_0815,1,0
ASV_0816,1,0
ASV_0817,306,165
ASV_0818,25,36
ASV_0819,31,34
ASV_0820,13,6
ASV_0821,34,39
ASV_0822,45,45
ASV_0823,49,19
ASV_0824,6,7
ASV_0825,92,39
ASV_0826,14,9
ASV_0827,89,47
ASV_0828,37,2
ASV_0829,2,0
ASV_0830,1,3
ASV_0831,43,37
ASV_0832,4,22
ASV_0833,1,0
ASV_0834,60,17
ASV_0842,9,4
ASV_0843,6,3
ASV_0844,8,7
ASV_0835,12,4
ASV_0839,34,63
ASV_0840,0,2
ASV_0841,1,2
ASV_0836,35,38
ASV_0837,0,1
ASV_0654,43,25
ASV_0655,6,11
ASV_0656,135,98

## Sheet: ASV annotation
,"Kingdom","Phylum","Class","Order","Family","Genus","Species","ASV"
ASV_0001,"Bacteria","Firmicutes","Clostridia","Clostridiales","Ruminococcaceae","Ruminococcaceae_UCG-005",NA,"ASV_0001"
ASV_0002,"Bacteria","Firmicutes","Clostridia","Clostridiales","Ruminococcaceae","Ruminococcaceae_UCG-005",NA,"ASV_0002"
ASV_0003,"Bacteria","Firmicutes","Clostridia","Clostridiales","Ruminococcaceae","Ruminococcaceae_UCG-005",NA,"ASV_0003"
ASV_0004,"Bacteria","Firmicutes","Clostridia","Clostridiales","Ruminococcaceae","Ruminococcaceae_UCG-005",NA,"ASV_0004"
ASV_0005,"Bacteria","Firmicutes","Clostridia","Clostridiales","Ruminococcaceae","Ruminococcaceae_UCG-005",NA,"ASV_0005"
ASV_0006,"Bacteria","Firmicutes","Clostridia","Clostridiales","Ruminococcaceae","Ruminococcaceae_UCG-005",NA,"ASV_0006"
ASV_0007,"Bacteria","Firmicutes","Clostridia","Clostridiales","Ruminococcaceae","Ruminococcaceae_UCG-005",NA,"ASV_0007"
ASV_1240,"Bacteria","Firmicutes","Clostridia","Clostridiales","Ruminococcaceae","Ruminococcaceae_UCG-005",NA,"ASV_1240"
ASV_0008,"Bacteria","Firmicutes","Clostridia","Clostridiales","Ruminococcaceae","Ruminococcaceae_UCG-005",NA,"ASV_0008"
ASV_0009,"Bacteria","Firmicutes","Clostridia","Clostridiales","Ruminococcaceae","Ruminococcaceae_UCG-005",NA,"ASV_0009"
ASV_0010,"Bacteria","Firmicutes","Clostridia","Clostridiales","Ruminococcaceae","Ruminococcaceae_UCG-005",NA,"ASV_0010"
ASV_1227,"Bacteria","Firmicutes","Clostridia","Clostridiales","Ruminococcaceae","Ruminococcaceae_UCG-005",NA,"ASV_1227"
ASV_1228,"Bacteria","Firmicutes","Clostridia","Clostridiales","Ruminococcaceae","Ruminococcaceae_UCG-005",NA,"ASV_1228"
ASV_1229,"Bacteria","Firmicutes","Clostridia","Clostridiales","Ruminococcaceae","Ruminococcaceae_UCG-005",NA,"ASV_1229"
ASV_1230,"Bacteria","Firmicutes","Clostridia","Clostridiales","Ruminococcaceae","Ruminococcaceae_UCG-005",NA,"ASV_1230"
ASV_1231,"Bacteria","Firmicutes","Clostridia","Clostridiales","Ruminococcaceae","Ruminococcaceae_UCG-005",NA,"ASV_1231"
ASV_1232,"Bacteria","Firmicutes","Clostridia","Clostridiales","Ruminococcaceae","Ruminococcaceae_UCG-005",NA,"ASV_1232"
ASV_1233,"Bacteria","Firmicutes","Clostridia","Clostridiales","Ruminococcaceae","Ruminococcaceae_UCG-005",NA,"ASV_1233"
ASV_1234,"Bacteria","Firmicutes","Clostridia","Clostridiales","Ruminococcaceae","Ruminococcaceae_UCG-005",NA,"ASV_1234"
ASV_1235,"Bacteria","Firmicutes","Clostridia","Clostridiales","Ruminococcaceae","Ruminococcaceae_UCG-005",NA,"ASV_1235"
ASV_1236,"Bacteria","Firmicutes","Clostridia","Clostridiales","Ruminococcaceae","Ruminococcaceae_UCG-005",NA,"ASV_1236"
ASV_1237,"Bacteria","Firmicutes","Clostridia","Clostridiales","Ruminococcaceae","Ruminococcaceae_UCG-005",NA,"ASV_1237"
ASV_1238,"Bacteria","Firmicutes","Clostridia","Clostridiales","Ruminococcaceae","Ruminococcaceae_UCG-005",NA,"ASV_1238"
ASV_1239,"Bacteria","Firmicutes","Clostridia","Clostridiales","Ruminococcaceae","Ruminococcaceae_UCG-005",NA,"ASV_1239"
ASV_1224,"Bacteria","Firmicutes","Clostridia","Clostridiales","Ruminococcaceae","Ruminococcaceae_UCG-005",NA,"ASV_1224"
ASV_1225,"Bacteria","Firmicutes","Clostridia","Clostridiales","Ruminococcaceae","Ruminococcaceae_UCG-005",NA,"ASV_1225"
ASV_1226,"Bacteria","Firmicutes","Clostridia","Clostridiales","Ruminococcaceae","Ruminococcaceae_UCG-005",NA,"ASV_1226"
ASV_1207,"Bacteria","Firmicutes","Clostridia","Clostridiales","Ruminococcaceae","Ruminococcaceae_UCG-005",NA,"ASV_1207"
ASV_1208,"Bacteria","Firmicutes","Clostridia","Clostridiales","Ruminococcaceae","Ruminococcaceae_UCG-005",NA,"ASV_1208"
ASV_1209,"Bacteria","Firmicutes","Clostridia","Clostridiales","Ruminococcaceae","Ruminococcaceae_UCG-005",NA,"ASV_1209"
ASV_1210,"Bacteria","Firmicutes","Clostridia","Clostridiales","Ruminococcaceae","Ruminococcaceae_UCG-005",NA,"ASV_1210"
ASV_1211,"Bacteria","Firmicutes","Clostridia","Clostridiales","Ruminococcaceae","Ruminococcaceae_UCG-005",NA,"ASV_1211"
ASV_1212,"Bacteria","Firmicutes","Clostridia","Clostridiales","Ruminococcaceae","Ruminococcaceae_UCG-005",NA,"ASV_1212"
ASV_1213,"Bacteria","Firmicutes","Clostridia","Clostridiales","Ruminococcaceae","Ruminococcaceae_UCG-005",NA,"ASV_1213"
ASV_1214,"Bacteria","Firmicutes","Clostridia","Clostridiales","Ruminococcaceae","Ruminococcaceae_UCG-005",NA,"ASV_1214"
ASV_1215,"Bacteria","Firmicutes","Clostridia","Clostridiales","Ruminococcaceae","Ruminococcaceae_UCG-005",NA,"ASV_1215"
ASV_1216,"Bacteria","Firmicutes","Clostridia","Clostridiales","Ruminococcaceae","Ruminococcaceae_UCG-005",NA,"ASV_1216"
ASV_1217,"Bacteria","Firmicutes","Clostridia","Clostridiales","Ruminococcaceae","Ruminococcaceae_UCG-005",NA,"ASV_1217"
ASV_1218,"Bacteria","Firmicutes","Clostridia","Clostridiales","Ruminococcaceae","Ruminococcaceae_UCG-005",NA,"ASV_1218"
ASV_1219,"Bacteria","Firmicutes","Clostridia","Clostridiales","Ruminococcaceae","Ruminococcaceae_UCG-005",NA,"ASV_1219"
ASV_1220,"Bacteria","Firmicutes","Clostridia","Clostridiales","Ruminococcaceae","Ruminococcaceae_UCG-005",NA,"ASV_1220"
ASV_1221,"Bacteria","Firmicutes","Clostridia","Clostridiales","Ruminococcaceae","Ruminococcaceae_UCG-005",NA,"ASV_1221"
ASV_1222,"Bacteria","Firmicutes","Clostridia","Clostridiales","Ruminococcaceae","Ruminococcaceae_UCG-005",NA,"ASV_1222"
ASV_1223,"Bacteria","Firmicutes","Clostridia","Clostridiales","Ruminococcaceae","Ruminococcaceae_UCG-005",NA,"ASV_1223"
ASV_0011,"Bacteria","Firmicutes","Clostridia","Clostridiales","Ruminococcaceae","Ruminococcaceae_UCG-005",NA,"ASV_0011"
ASV_0012,"Bacteria","Firmicutes","Clostridia","Clostridiales","Ruminococcaceae","Ruminococcaceae_UCG-005",NA,"ASV_0012"
ASV_0013,"Bacteria","Firmicutes","Clostridia","Clostridiales","Ruminococcaceae","Ruminococcaceae_UCG-005",NA,"ASV_0013"
ASV_0014,"Bacteria","Firmicutes","Clostridia","Clostridiales","Ruminococcaceae","Ruminococcaceae_UCG-005",NA,"ASV_0014"
ASV_1203,"Bacteria","Firmicutes","Clostridia","Clostridiales","Ruminococcaceae","Ruminococcaceae_UCG-005",NA,"ASV_1203"
ASV_1204,"Bacteria","Firmicutes","Clostridia","Clostridiales","Ruminococcaceae","Ruminococcaceae_UCG-005",NA,"ASV_1204"
ASV_1205,"Bacteria","Firmicutes","Clostridia","Clostridiales","Ruminococcaceae","Ruminococcaceae_UCG-005",NA,"ASV_1205"
ASV_1206,"Bacteria","Firmicutes","Clostridia","Clostridiales","Ruminococcaceae","Ruminococcaceae_UCG-005",NA,"ASV_1206"
ASV_0015,"Bacteria","Firmicutes","Clostridia","Clostridiales","Ruminococcaceae","Ruminococcaceae_UCG-005",NA,"ASV_0015"
ASV_1201,"Bacteria","Firmicutes","Clostridia","Clostridiales","Ruminococcaceae","Ruminococcaceae_UCG-005",NA,"ASV_1201"
ASV_1202,"Bacteria","Firmicutes","Clostridia","Clostridiales","Ruminococcaceae","Ruminococcaceae_UCG-005",NA,"ASV_1202"
ASV_1195,"Bacteria","Firmicutes","Clostridia","Clostridiales","Ruminococcaceae","Ruminococcaceae_UCG-005",NA,"ASV_1195"
ASV_1196,"Bacteria","Firmicutes","Clostridia","Clostridiales","Ruminococcaceae","Ruminococcaceae_UCG-005",NA,"ASV_1196"
ASV_1197,"Bacteria","Firmicutes","Clostridia","Clostridiales","Ruminococcaceae","Ruminococcaceae_UCG-005",NA,"ASV_1197"
ASV_1198,"Bacteria","Firmicutes","Clostridia","Clostridiales","Ruminococcaceae","Ruminococcaceae_UCG-005",NA,"ASV_1198"
ASV_1199,"Bacteria","Firmicutes","Clostridia","Clostridiales","Ruminococcaceae","Ruminococcaceae_UCG-005",NA,"ASV_1199"
ASV_1200,"Bacteria","Firmicutes","Clostridia","Clostridiales","Ruminococcaceae","Ruminococcaceae_UCG-005",NA,"ASV_1200"
ASV_0016,"Bacteria","Firmicutes","Clostridia","Clostridiales","Ruminococcaceae","Ruminococcaceae_UCG-005",NA,"ASV_0016"
ASV_0017,"Bacteria","Firmicutes","Clostridia","Clostridiales","Ruminococcaceae","Ruminococcaceae_UCG-005",NA,"ASV_0017"
ASV_0018,"Bacteria","Firmicutes","Clostridia","Clostridiales","Ruminococcaceae","Ruminococcaceae_UCG-005",NA,"ASV_0018"
ASV_0019,"Bacteria","Firmicutes","Clostridia","Clostridiales","Ruminococcaceae","Ruminococcaceae_UCG-005",NA,"ASV_0019"
ASV_0020,"Bacteria","Firmicutes","Clostridia","Clostridiales","Ruminococcaceae","Ruminococcaceae_UCG-005",NA,"ASV_0020"
ASV_0021,"Bacteria","Firmicutes","Clostridia","Clostridiales","Ruminococcaceae","Ruminococcaceae_UCG-005",NA,"ASV_0021"
ASV_0022,"Bacteria","Firmicutes","Clostridia","Clostridiales","Ruminococcaceae","Ruminococcaceae_UCG-005",NA,"ASV_0022"
ASV_0023,"Bacteria","Firmicutes","Clostridia","Clostridiales","Ruminococcaceae","Ruminococcaceae_UCG-005",NA,"ASV_0023"
ASV_0024,"Bacteria","Firmicutes","Clostridia","Clostridiales","Ruminococcaceae","Ruminococcaceae_UCG-005",NA,"ASV_0024"
ASV_0025,"Bacteria","Firmicutes","Clostridia","Clostridiales","Ruminococcaceae","Ruminococcaceae_UCG-005",NA,"ASV_0025"
ASV_0026,"Bacteria","Firmicutes","Clostridia","Clostridiales","Ruminococcaceae","Ruminococcaceae_UCG-005",NA,"ASV_0026"
ASV_0027,"Bacteria","Firmicutes","Clostridia","Clostridiales","Ruminococcaceae","Ruminococcaceae_UCG-005",NA,"ASV_0027"
ASV_0028,"Bacteria","Firmicutes","Clostridia","Clostridiales","Ruminococcaceae","Ruminococcaceae_UCG-005",NA,"ASV_0028"
ASV_0029,"Bacteria","Firmicutes","Clostridia","Clostridiales","Ruminococcaceae","Ruminococcaceae_UCG-005",NA,"ASV_0029"
ASV_0030,"Bacteria","Firmicutes","Clostridia","Clostridiales","Ruminococcaceae","Ruminococcaceae_UCG-005",NA,"ASV_0030"
ASV_0031,"Bacteria","Firmicutes","Clostridia","Clostridiales","Ruminococcaceae","Ruminococcaceae_UCG-005",NA,"ASV_0031"
ASV_0032,"Bacteria","Firmicutes","Clostridia","Clostridiales","Ruminococcaceae","Ruminococcaceae_UCG-005",NA,"ASV_0032"
ASV_0033,"Bacteria","Firmicutes","Clostridia","Clostridiales","Ruminococcaceae","Ruminococcaceae_UCG-005",NA,"ASV_0033"
ASV_0034,"Bacteria","Firmicutes","Clostridia","Clostridiales","Ruminococcaceae","Ruminococcaceae_UCG-005",NA,"ASV_0034"
ASV_0035,"Bacteria","Firmicutes","Clostridia","Clostridiales","Ruminococcaceae","Ruminococcaceae_UCG-005",NA,"ASV_0035"
ASV_0036,"Bacteria","Firmicutes","Clostridia","Clostridiales","Ruminococcaceae","Ruminococcaceae_UCG-005",NA,"ASV_0036"
ASV_1193,"Bacteria","Firmicutes","Clostridia","Clostridiales","Ruminococcaceae","Ruminococcaceae_UCG-005",NA,"ASV_1193"
ASV_1194,"Bacteria","Firmicutes","Clostridia","Clostridiales","Ruminococcaceae","Ruminococcaceae_UCG-005",NA,"ASV_1194"
ASV_0037,"Bacteria","Firmicutes","Clostridia","Clostridiales","Ruminococcaceae","Ruminiclostridium",NA,"ASV_0037"
ASV_0038,"Bacteria","Firmicutes","Clostridia","Clostridiales","Ruminococcaceae",NA,NA,"ASV_0038"
ASV_0039,"Bacteria","Firmicutes","Clostridia","Clostridiales","Ruminococcaceae","Ruminococcaceae_UCG-002",NA,"ASV_0039"
ASV_0040,"Bacteria","Firmicutes","Clostridia","Clostridiales","Ruminococcaceae","Ruminococcaceae_UCG-002",NA,"ASV_0040"
ASV_0041,"Bacteria","Firmicutes","Clostridia","Clostridiales","Ruminococcaceae","Ruminococcaceae_UCG-002",NA,"ASV_0041"
ASV_0042,"Bacteria","Firmicutes","Clostridia","Clostridiales","Ruminococcaceae","Ruminococcaceae_UCG-002",NA,"ASV_0042"
ASV_0043,"Bacteria","Firmicutes","Clostridia","Clostridiales","Ruminococcaceae","Ruminococcaceae_UCG-002",NA,"ASV_0043"
ASV_0044,"Bacteria","Firmicutes","Clostridia","Clostridiales","Ruminococcaceae","Ruminococcaceae_UCG-002",NA,"ASV_0044"
ASV_0045,"Bacteria","Firmicutes","Clostridia","Clostridiales","Ruminococcaceae","Oscillibacter",NA,"ASV_0045"
ASV_0046,"Bacteria","Firmicutes","Clostridia","Clostridiales","Ruminococcaceae",NA,NA,"ASV_0046"
ASV_0047,"Bacteria","Firmicutes","Clostridia","Clostridiales","Ruminococcaceae","Oscillibacter",NA,"ASV_0047"
ASV_0048,"Bacteria","Firmicutes","Clostridia","Clostridiales","Ruminococcaceae","Oscillibacter",NA,"ASV_0048"
ASV_0049,"Bacteria","Firmicutes","Clostridia","Clostridiales","Ruminococcaceae","Oscillibacter",NA,"ASV_0049"
ASV_0050,"Bacteria","Firmicutes","Clostridia","Clostridiales","Ruminococcaceae","Oscillibacter",NA,"ASV_0050"
ASV_0051,"Bacteria","Firmicutes","Clostridia","Clostridiales","Ruminococcaceae",NA,NA,"ASV_0051"
ASV_0052,"Bacteria","Firmicutes","Clostridia","Clostridiales","Ruminococcaceae","Oscillibacter",NA,"ASV_0052"
ASV_0053,"Bacteria","Firmicutes","Clostridia","Clostridiales","Ruminococcaceae","Oscillibacter",NA,"ASV_0053"
ASV_0054,"Bacteria","Firmicutes","Clostridia","Clostridiales","Ruminococcaceae","Oscillibacter",NA,"ASV_0054"
ASV_0055,"Bacteria","Firmicutes","Clostridia","Clostridiales","Ruminococcaceae","Oscillibacter",NA,"ASV_0055"
ASV_0056,"Bacteria","Firmicutes","Clostridia","Clostridiales","Ruminococcaceae","Ruminococcaceae_UCG-007",NA,"ASV_0056"
ASV_0057,"Bacteria","Firmicutes","Clostridia","Clostridiales","Ruminococcaceae","Ruminiclostridium",NA,"ASV_0057"
ASV_0058,"Bacteria","Firmicutes","Clostridia","Clostridiales","Ruminococcaceae","Papillibacter",NA,"ASV_0058"
ASV_0059,"Bacteria","Firmicutes","Clostridia","Clostridiales","Ruminococcaceae","Papillibacter",NA,"ASV_0059"
ASV_0060,"Bacteria","Firmicutes","Clostridia","Clostridiales","Ruminococcaceae",NA,NA,"ASV_0060"
ASV_0061,"Bacteria","Firmicutes","Clostridia","Clostridiales","Ruminococcaceae","Ruminococcaceae_V9D2013_group",NA,"ASV_0061"
ASV_0062,"Bacteria","Firmicutes","Clostridia","Clostridiales","Ruminococcaceae",NA,NA,"ASV_0062"
ASV_0063,"Bacteria","Firmicutes","Clostridia","Clostridiales","Ruminococcaceae","Ruminococcaceae_UCG-007",NA,"ASV_0063"
ASV_0064,"Bacteria","Firmicutes","Clostridia","Clostridiales","Ruminococcaceae","Ruminococcaceae_UCG-007",NA,"ASV_0064"
ASV_0065,"Bacteria","Firmicutes","Clostridia","Clostridiales","Ruminococcaceae","Ruminococcaceae_NK4A214_group",NA,"ASV_0065"
ASV_0066,"Bacteria","Firmicutes","Clostridia","Clostridiales","Ruminococcaceae","Ruminococcaceae_NK4A214_group",NA,"ASV_0066"
ASV_0067,"Bacteria","Firmicutes","Clostridia","Clostridiales","Ruminococcaceae","Ruminococcaceae_NK4A214_group",NA,"ASV_0067"
ASV_0068,"Bacteria","Firmicutes","Clostridia","Clostridiales","Ruminococcaceae","Ruminococcaceae_NK4A214_group",NA,"ASV_0068"
ASV_0069,"Bacteria","Firmicutes","Clostridia","Clostridiales","Ruminococcaceae","Ruminococcaceae_NK4A214_group",NA,"ASV_0069"
ASV_0070,"Bacteria","Firmicutes","Clostridia","Clostridiales","Ruminococcaceae","Ruminococcaceae_NK4A214_group",NA,"ASV_0070"
ASV_0071,"Bacteria","Firmicutes","Clostridia","Clostridiales","Ruminococcaceae","Ruminococcaceae_NK4A214_group",NA,"ASV_0071"
ASV_0072,"Bacteria","Firmicutes","Clostridia","Clostridiales","Ruminococcaceae","Ruminococcaceae_NK4A214_group",NA,"ASV_0072"
ASV_0073,"Bacteria","Firmicutes","Clostridia","Clostridiales","Ruminococcaceae","Ruminococcaceae_NK4A214_group",NA,"ASV_0073"
ASV_0074,"Bacteria","Firmicutes","Clostridia","Clostridiales","Ruminococcaceae","Ruminococcaceae_NK4A214_group",NA,"ASV_0074"
ASV_0075,"Bacteria","Firmicutes","Clostridia","Clostridiales","Ruminococcaceae","Ruminococcaceae_NK4A214_group",NA,"ASV_0075"
ASV_0076,"Bacteria","Firmicutes","Clostridia","Clostridiales","Ruminococcaceae","Ruminococcaceae_NK4A214_group",NA,"ASV_0076"
ASV_0077,"Bacteria","Firmicutes","Clostridia","Clostridiales","Ruminococcaceae","Ruminococcaceae_NK4A214_group",NA,"ASV_0077"
ASV_0078,"Bacteria","Firmicutes","Clostridia","Clostridiales","Ruminococcaceae","Ruminococcaceae_NK4A214_group",NA,"ASV_0078"
ASV_0079,"Bacteria","Firmicutes","Clostridia","Clostridiales","Ruminococcaceae","Ruminococcaceae_NK4A214_group",NA,"ASV_0079"
ASV_0080,"Bacteria","Firmicutes","Clostridia","Clostridiales","Ruminococcaceae","Ruminococcaceae_NK4A214_group",NA,"ASV_0080"
ASV_0081,"Bacteria","Firmicutes","Clostridia","Clostridiales","Ruminococcaceae","Ruminococcaceae_NK4A214_group",NA,"ASV_0081"
ASV_0082,"Bacteria","Firmicutes","Clostridia","Clostridiales","Ruminococcaceae","Ruminococcaceae_NK4A214_group",NA,"ASV_0082"
ASV_0083,"Bacteria","Firmicutes","Clostridia","Clostridiales","Ruminococcaceae","Ruminococcaceae_NK4A214_group",NA,"ASV_0083"
ASV_0084,"Bacteria","Firmicutes","Clostridia","Clostridiales","Ruminococcaceae","Ruminococcaceae_NK4A214_group",NA,"ASV_0084"
ASV_0085,"Bacteria","Firmicutes","Clostridia","Clostridiales","Ruminococcaceae","Ruminococcaceae_NK4A214_group",NA,"ASV_0085"
ASV_0086,"Bacteria","Firmicutes","Clostridia","Clostridiales","Ruminococcaceae","Ruminococcaceae_NK4A214_group",NA,"ASV_0086"
ASV_0087,"Bacteria","Firmicutes","Clostridia","Clostridiales","Ruminococcaceae","Ruminococcaceae_NK4A214_group",NA,"ASV_0087"
ASV_0088,"Bacteria","Firmicutes","Clostridia","Clostridiales","Ruminococcaceae","Ruminococcaceae_NK4A214_group",NA,"ASV_0088"
ASV_0089,"Bacteria","Firmicutes","Clostridia","Clostridiales","Ruminococcaceae","Ruminococcaceae_NK4A214_group",NA,"ASV_0089"
ASV_1168,"Bacteria","Firmicutes","Clostridia","Clostridiales","Ruminococcaceae",NA,NA,"ASV_1168"
ASV_1169,"Bacteria","Firmicutes","Clostridia","Clostridiales","Ruminococcaceae",NA,NA,"ASV_1169"
ASV_1170,"Bacteria","Firmicutes","Clostridia","Clostridiales","Ruminococcaceae","Ruminococcaceae_UCG-004",NA,"ASV_1170"
ASV_1171,"Bacteria","Firmicutes","Clostridia","Clostridiales","Ruminococcaceae",NA,NA,"ASV_1171"
ASV_1172,"Bacteria","Firmicutes","Clostridia","Clostridiales","Ruminococcaceae","Intestinimonas",NA,"ASV_1172"
ASV_1173,"Bacteria","Firmicutes","Clostridia","Clostridiales","Ruminococcaceae","Ruminiclostridium_9",NA,"ASV_1173"
ASV_1174,"Bacteria","Firmicutes","Clostridia","Clostridiales","Ruminococcaceae","Flavonifractor",NA,"ASV_1174"
ASV_1175,"Bacteria","Firmicutes","Clostridia","Clostridiales","Ruminococcaceae","Flavonifractor",NA,"ASV_1175"
ASV_1176,"Bacteria","Firmicutes","Clostridia","Clostridiales","Ruminococcaceae","Flavonifractor",NA,"ASV_1176"
ASV_1177,"Bacteria","Firmicutes","Clostridia","Clostridiales","Ruminococcaceae","Flavonifractor",NA,"ASV_1177"
ASV_1178,"Bacteria","Firmicutes","Clostridia","Clostridiales","Ruminococcaceae","Intestinimonas",NA,"ASV_1178"
ASV_1179,"Bacteria","Firmicutes","Clostridia","Clostridiales","Ruminococcaceae","Flavonifractor",NA,"ASV_1179"
ASV_1180,"Bacteria","Firmicutes","Clostridia","Clostridiales","Ruminococcaceae",NA,NA,"ASV_1180"
ASV_1181,"Bacteria","Firmicutes","Clostridia","Clostridiales","Ruminococcaceae","Flavonifractor",NA,"ASV_1181"
ASV_1182,"Bacteria","Firmicutes","Clostridia","Clostridiales","Ruminococcaceae","Flavonifractor",NA,"ASV_1182"
ASV_1183,"Bacteria","Firmicutes","Clostridia","Clostridiales","Ruminococcaceae",NA,NA,"ASV_1183"
ASV_1184,"Bacteria","Firmicutes","Clostridia","Clostridiales","Ruminococcaceae","Flavonifractor",NA,"ASV_1184"
ASV_1185,"Bacteria","Firmicutes","Clostridia","Clostridiales","Ruminococcaceae",NA,NA,"ASV_1185"
ASV_1186,"Bacteria","Firmicutes","Clostridia","Clostridiales","Ruminococcaceae","Flavonifractor",NA,"ASV_1186"
ASV_1187,"Bacteria","Firmicutes","Clostridia","Clostridiales","Ruminococcaceae","Flavonifractor",NA,"ASV_1187"
ASV_1188,"Bacteria","Firmicutes","Clostridia","Clostridiales","Ruminococcaceae","Flavonifractor",NA,"ASV_1188"
ASV_1189,"Bacteria","Firmicutes","Clostridia","Clostridiales","Ruminococcaceae","Flavonifractor",NA,"ASV_1189"
ASV_1190,"Bacteria","Firmicutes","Clostridia","Clostridiales","Ruminococcaceae","Flavonifractor",NA,"ASV_1190"
ASV_1191,"Bacteria","Firmicutes","Clostridia","Clostridiales","Ruminococcaceae","Ruminococcaceae_V9D2013_group",NA,"ASV_1191"
ASV_1192,"Bacteria","Firmicutes","Clostridia","Clostridiales","Ruminococcaceae","Ruminococcaceae_V9D2013_group",NA,"ASV_1192"
ASV_1111,"Bacteria","Firmicutes","Clostridia","Clostridiales","Ruminococcaceae","Ruminococcaceae_UCG-013",NA,"ASV_1111"
ASV_1112,"Bacteria","Firmicutes","Clostridia","Clostridiales","Ruminococcaceae","Ruminococcaceae_UCG-013",NA,"ASV_1112"
ASV_1113,"Bacteria","Firmicutes","Clostridia","Clostridiales","Ruminococcaceae","Ruminococcaceae_UCG-013",NA,"ASV_1113"
ASV_1114,"Bacteria","Firmicutes","Clostridia","Clostridiales","Ruminococcaceae","Ruminococcaceae_UCG-013",NA,"ASV_1114"
ASV_1115,"Bacteria","Firmicutes","Clostridia","Clostridiales","Ruminococcaceae","Ruminococcaceae_UCG-013",NA,"ASV_1115"
ASV_1116,"Bacteria","Firmicutes","Clostridia","Clostridiales","Ruminococcaceae",NA,NA,"ASV_1116"
ASV_1117,"Bacteria","Firmicutes","Clostridia","Clostridiales","Ruminococcaceae",NA,NA,"ASV_1117"
ASV_1118,"Bacteria","Firmicutes","Clostridia","Clostridiales","Ruminococcaceae","Ruminococcaceae_UCG-010",NA,"ASV_1118"
ASV_1119,"Bacteria","Firmicutes","Clostridia","Clostridiales","Ruminococcaceae","Ruminococcaceae_UCG-010",NA,"ASV_1119"
ASV_1120,"Bacteria","Firmicutes","Clostridia","Clostridiales","Ruminococcaceae","Ruminococcaceae_UCG-010",NA,"ASV_1120"
ASV_1121,"Bacteria","Firmicutes","Clostridia","Clostridiales","Ruminococcaceae","Ruminococcaceae_UCG-010",NA,"ASV_1121"
ASV_1122,"Bacteria","Firmicutes","Clostridia","Clostridiales","Ruminococcaceae","Ruminococcaceae_UCG-010",NA,"ASV_1122"
ASV_1123,"Bacteria","Firmicutes","Clostridia","Clostridiales","Ruminococcaceae","Ruminococcaceae_UCG-010",NA,"ASV_1123"
ASV_1124,"Bacteria","Firmicutes","Clostridia","Clostridiales","Ruminococcaceae","Ruminococcaceae_UCG-010",NA,"ASV_1124"
ASV_1125,"Bacteria","Firmicutes","Clostridia","Clostridiales","Ruminococcaceae","Ruminococcaceae_UCG-010",NA,"ASV_1125"
ASV_1126,"Bacteria","Firmicutes","Clostridia","Clostridiales","Ruminococcaceae","Ruminococcaceae_UCG-010",NA,"ASV_1126"
ASV_1127,"Bacteria","Firmicutes","Clostridia","Clostridiales","Ruminococcaceae","Ruminococcaceae_UCG-010",NA,"ASV_1127"
ASV_1128,"Bacteria","Firmicutes","Clostridia","Clostridiales","Ruminococcaceae","Ruminococcaceae_UCG-010",NA,"ASV_1128"
ASV_1129,"Bacteria","Firmicutes","Clostridia","Clostridiales","Ruminococcaceae","Ruminococcaceae_UCG-010",NA,"ASV_1129"
ASV_1130,"Bacteria","Firmicutes","Clostridia","Clostridiales","Ruminococcaceae","Ruminococcaceae_UCG-010",NA,"ASV_1130"
ASV_1131,"Bacteria","Firmicutes","Clostridia","Clostridiales","Ruminococcaceae","Ruminococcaceae_UCG-010",NA,"ASV_1131"
ASV_1132,"Bacteria","Firmicutes","Clostridia","Clostridiales","Ruminococcaceae","Ruminococcaceae_UCG-010",NA,"ASV_1132"
ASV_1133,"Bacteria","Firmicutes","Clostridia","Clostridiales","Ruminococcaceae","Ruminococcaceae_UCG-010",NA,"ASV_1133"
ASV_1134,"Bacteria","Firmicutes","Clostridia","Clostridiales","Ruminococcaceae","Ruminococcaceae_UCG-010",NA,"ASV_1134"
ASV_1135,"Bacteria","Firmicutes","Clostridia","Clostridiales","Ruminococcaceae","Ruminococcaceae_UCG-010",NA,"ASV_1135"
ASV_1136,"Bacteria","Firmicutes","Clostridia","Clostridiales","Ruminococcaceae","Ruminococcaceae_UCG-010",NA,"ASV_1136"
ASV_1137,"Bacteria","Firmicutes","Clostridia","Clostridiales","Ruminococcaceae","Ruminococcaceae_UCG-010",NA,"ASV_1137"
ASV_1138,"Bacteria","Firmicutes","Clostridia","Clostridiales","Ruminococcaceae","Ruminococcaceae_UCG-010",NA,"ASV_1138"
ASV_1139,"Bacteria","Firmicutes","Clostridia","Clostridiales","Ruminococcaceae","Ruminococcaceae_UCG-010",NA,"ASV_1139"
ASV_1140,"Bacteria","Firmicutes","Clostridia","Clostridiales","Ruminococcaceae","Ruminococcaceae_UCG-010",NA,"ASV_1140"
ASV_1141,"Bacteria","Firmicutes","Clostridia","Clostridiales","Ruminococcaceae","Ruminococcaceae_UCG-010",NA,"ASV_1141"
ASV_1142,"Bacteria","Firmicutes","Clostridia","Clostridiales","Ruminococcaceae","Ruminococcaceae_UCG-010",NA,"ASV_1142"
ASV_1143,"Bacteria","Firmicutes","Clostridia","Clostridiales","Ruminococcaceae","Ruminococcaceae_UCG-010",NA,"ASV_1143"
ASV_1144,"Bacteria","Firmicutes","Clostridia","Clostridiales","Ruminococcaceae","Ruminococcaceae_UCG-010",NA,"ASV_1144"
ASV_1145,"Bacteria","Firmicutes","Clostridia","Clostridiales","Ruminococcaceae","Ruminococcaceae_UCG-010",NA,"ASV_1145"
ASV_1146,"Bacteria","Firmicutes","Clostridia","Clostridiales","Ruminococcaceae","Ruminococcaceae_UCG-010",NA,"ASV_1146"
ASV_1147,"Bacteria","Firmicutes","Clostridia","Clostridiales","Ruminococcaceae","Ruminococcaceae_UCG-010",NA,"ASV_1147"
ASV_1148,"Bacteria","Firmicutes","Clostridia","Clostridiales","Ruminococcaceae","Ruminococcaceae_UCG-010",NA,"ASV_1148"
ASV_1149,"Bacteria","Firmicutes","Clostridia","Clostridiales","Ruminococcaceae","Ruminococcaceae_UCG-010",NA,"ASV_1149"
ASV_1150,"Bacteria","Firmicutes","Clostridia","Clostridiales","Ruminococcaceae","Ruminococcaceae_UCG-010",NA,"ASV_1150"
ASV_1151,"Bacteria","Firmicutes","Clostridia","Clostridiales","Ruminococcaceae","Ruminococcaceae_UCG-010",NA,"ASV_1151"
ASV_1152,"Bacteria","Firmicutes","Clostridia","Clostridiales","Ruminococcaceae","Ruminococcaceae_UCG-010",NA,"ASV_1152"
ASV_1153,"Bacteria","Firmicutes","Clostridia","Clostridiales","Ruminococcaceae","Ruminococcaceae_UCG-010",NA,"ASV_1153"
ASV_1154,"Bacteria","Firmicutes","Clostridia","Clostridiales","Ruminococcaceae","Ruminococcaceae_UCG-010",NA,"ASV_1154"
ASV_1155,"Bacteria","Firmicutes","Clostridia","Clostridiales","Ruminococcaceae","Ruminococcaceae_UCG-010",NA,"ASV_1155"
ASV_1156,"Bacteria","Firmicutes","Clostridia","Clostridiales","Ruminococcaceae","Ruminococcaceae_UCG-010",NA,"ASV_1156"
ASV_1157,"Bacteria","Firmicutes","Clostridia","Clostridiales","Ruminococcaceae","Ruminococcaceae_UCG-010",NA,"ASV_1157"
ASV_1158,"Bacteria","Firmicutes","Clostridia","Clostridiales","Ruminococcaceae","Ruminococcaceae_UCG-010",NA,"ASV_1158"
ASV_1159,"Bacteria","Firmicutes","Clostridia","Clostridiales","Ruminococcaceae","Ruminococcaceae_UCG-010",NA,"ASV_1159"
ASV_1160,"Bacteria","Firmicutes","Clostridia","Clostridiales","Ruminococcaceae","Ruminococcaceae_UCG-010",NA,"ASV_1160"
ASV_1161,"Bacteria","Firmicutes","Clostridia","Clostridiales","Ruminococcaceae","Ruminococcaceae_UCG-010",NA,"ASV_1161"
ASV_1162,"Bacteria","Firmicutes","Clostridia","Clostridiales","Ruminococcaceae","Ruminococcaceae_UCG-010",NA,"ASV_1162"
ASV_1163,"Bacteria","Firmicutes","Clostridia","Clostridiales","Ruminococcaceae","Ruminococcaceae_UCG-010",NA,"ASV_1163"
ASV_1164,"Bacteria","Firmicutes","Clostridia","Clostridiales","Ruminococcaceae",NA,NA,"ASV_1164"
ASV_1165,"Bacteria","Firmicutes","Clostridia","Clostridiales","Ruminococcaceae",NA,NA,"ASV_1165"
ASV_1166,"Bacteria","Firmicutes","Clostridia","Clostridiales","Ruminococcaceae",NA,NA,"ASV_1166"
ASV_1167,"Bacteria","Firmicutes","Clostridia","Clostridiales","Ruminococcaceae",NA,NA,"ASV_1167"
ASV_1024,"Bacteria","Firmicutes","Clostridia","Clostridiales","Ruminococcaceae","Ruminococcaceae_UCG-009",NA,"ASV_1024"
ASV_1025,"Bacteria","Firmicutes","Clostridia","Clostridiales","Ruminococcaceae","Ruminococcaceae_UCG-009",NA,"ASV_1025"
ASV_1026,"Bacteria","Firmicutes","Clostridia","Clostridiales","Ruminococcaceae","Ruminococcaceae_UCG-009",NA,"ASV_1026"
ASV_1027,"Bacteria","Firmicutes","Clostridia","Clostridiales","Ruminococcaceae","Ruminococcaceae_UCG-009",NA,"ASV_1027"
ASV_1028,"Bacteria","Firmicutes","Clostridia","Clostridiales","Ruminococcaceae","Ruminococcaceae_UCG-013",NA,"ASV_1028"
ASV_1029,"Bacteria","Firmicutes","Clostridia","Clostridiales","Ruminococcaceae","Ruminococcaceae_UCG-013",NA,"ASV_1029"
ASV_1030,"Bacteria","Firmicutes","Clostridia","Clostridiales","Ruminococcaceae","Ruminococcaceae_UCG-013",NA,"ASV_1030"
ASV_1031,"Bacteria","Firmicutes","Clostridia","Clostridiales","Ruminococcaceae","Ruminococcaceae_UCG-013",NA,"ASV_1031"
ASV_1032,"Bacteria","Firmicutes","Clostridia","Clostridiales","Ruminococcaceae","Ruminococcaceae_UCG-013",NA,"ASV_1032"
ASV_1033,"Bacteria","Firmicutes","Clostridia","Clostridiales","Ruminococcaceae","Ruminococcaceae_UCG-013",NA,"ASV_1033"
ASV_1034,"Bacteria","Firmicutes","Clostridia","Clostridiales","Ruminococcaceae","Ruminococcaceae_UCG-013",NA,"ASV_1034"
ASV_1035,"Bacteria","Firmicutes","Clostridia","Clostridiales","Ruminococcaceae","Ruminococcaceae_UCG-013",NA,"ASV_1035"
ASV_1036,"Bacteria","Firmicutes","Clostridia","Clostridiales","Ruminococcaceae","Ruminococcaceae_UCG-013",NA,"ASV_1036"
ASV_1037,"Bacteria","Firmicutes","Clostridia","Clostridiales","Ruminococcaceae",NA,NA,"ASV_1037"
ASV_1038,"Bacteria","Firmicutes","Clostridia","Clostridiales","Ruminococcaceae",NA,NA,"ASV_1038"
ASV_1039,"Bacteria","Firmicutes","Clostridia","Clostridiales","Ruminococcaceae","Ruminococcaceae_UCG-013",NA,"ASV_1039"
ASV_1040,"Bacteria","Firmicutes","Clostridia","Clostridiales","Ruminococcaceae",NA,NA,"ASV_1040"
ASV_1041,"Bacteria","Firmicutes","Clostridia","Clostridiales","Ruminococcaceae","Ruminococcaceae_UCG-013",NA,"ASV_1041"
ASV_1042,"Bacteria","Firmicutes","Clostridia","Clostridiales","Ruminococcaceae","Ruminococcaceae_UCG-013",NA,"ASV_1042"
ASV_1043,"Bacteria","Firmicutes","Clostridia","Clostridiales","Ruminococcaceae","Ruminococcaceae_UCG-013",NA,"ASV_1043"
ASV_1044,"Bacteria","Firmicutes","Clostridia","Clostridiales","Ruminococcaceae","Ruminococcaceae_UCG-013",NA,"ASV_1044"
ASV_1045,"Bacteria","Firmicutes","Clostridia","Clostridiales","Ruminococcaceae","Ruminococcaceae_UCG-013",NA,"ASV_1045"
ASV_1046,"Bacteria","Firmicutes","Clostridia","Clostridiales","Ruminococcaceae","Ruminococcaceae_UCG-013",NA,"ASV_1046"
ASV_1047,"Bacteria","Firmicutes","Clostridia","Clostridiales","Ruminococcaceae","Ruminococcaceae_UCG-013",NA,"ASV_1047"
ASV_1048,"Bacteria","Firmicutes","Clostridia","Clostridiales","Ruminococcaceae","Ruminococcaceae_UCG-013",NA,"ASV_1048"
ASV_1049,"Bacteria","Firmicutes","Clostridia","Clostridiales","Ruminococcaceae","Ruminococcaceae_UCG-013",NA,"ASV_1049"
ASV_1050,"Bacteria","Firmicutes","Clostridia","Clostridiales","Ruminococcaceae","Ruminococcaceae_UCG-013",NA,"ASV_1050"
ASV_1051,"Bacteria","Firmicutes","Clostridia","Clostridiales","Ruminococcaceae","Ruminococcaceae_UCG-013",NA,"ASV_1051"
ASV_1052,"Bacteria","Firmicutes","Clostridia","Clostridiales","Ruminococcaceae","Ruminococcaceae_UCG-013",NA,"ASV_1052"
ASV_1053,"Bacteria","Firmicutes","Clostridia","Clostridiales","Ruminococcaceae","Ruminococcaceae_UCG-013",NA,"ASV_1053"
ASV_1054,"Bacteria","Firmicutes","Clostridia","Clostridiales","Ruminococcaceae","Ruminococcaceae_UCG-013",NA,"ASV_1054"
ASV_1055,"Bacteria","Firmicutes","Clostridia","Clostridiales","Ruminococcaceae","Ruminococcaceae_UCG-013",NA,"ASV_1055"
ASV_1056,"Bacteria","Firmicutes","Clostridia","Clostridiales",NA,NA,NA,"ASV_1056"
ASV_1057,"Bacteria","Firmicutes","Clostridia","Clostridiales","Ruminococcaceae",NA,NA,"ASV_1057"
ASV_1058,"Bacteria","Firmicutes","Clostridia","Clostridiales",NA,NA,NA,"ASV_1058"
ASV_1059,"Bacteria","Firmicutes","Clostridia","Clostridiales",NA,NA,NA,"ASV_1059"
ASV_1060,"Bacteria","Firmicutes","Clostridia","Clostridiales","Ruminococcaceae",NA,NA,"ASV_1060"
ASV_1061,"Bacteria","Firmicutes","Clostridia","Clostridiales","Ruminococcaceae","Ruminococcaceae_UCG-013",NA,"ASV_1061"
ASV_1062,"Bacteria","Firmicutes","Clostridia","Clostridiales","Ruminococcaceae","Ruminococcaceae_UCG-013",NA,"ASV_1062"
ASV_1063,"Bacteria","Firmicutes","Clostridia","Clostridiales","Ruminococcaceae","Ruminococcaceae_UCG-013",NA,"ASV_1063"
ASV_1064,"Bacteria","Firmicutes","Clostridia","Clostridiales","Ruminococcaceae","Ruminococcaceae_UCG-013",NA,"ASV_1064"
ASV_1065,"Bacteria","Firmicutes","Clostridia","Clostridiales","Ruminococcaceae","Ruminococcaceae_UCG-013",NA,"ASV_1065"
ASV_1066,"Bacteria","Firmicutes","Clostridia","Clostridiales","Ruminococcaceae","Ruminococcaceae_UCG-013",NA,"ASV_1066"
ASV_1067,"Bacteria","Firmicutes","Clostridia","Clostridiales","Ruminococcaceae","Ruminococcaceae_UCG-013",NA,"ASV_1067"
ASV_1068,"Bacteria","Firmicutes","Clostridia","Clostridiales","Ruminococcaceae","Ruminococcaceae_UCG-013",NA,"ASV_1068"
ASV_1069,"Bacteria","Firmicutes","Clostridia","Clostridiales","Ruminococcaceae","Ruminococcaceae_UCG-013",NA,"ASV_1069"
ASV_1070,"Bacteria","Firmicutes","Clostridia","Clostridiales","Ruminococcaceae","Ruminococcaceae_UCG-013",NA,"ASV_1070"
ASV_1071,"Bacteria","Firmicutes","Clostridia","Clostridiales","Ruminococcaceae","Ruminococcaceae_UCG-013",NA,"ASV_1071"
ASV_1072,"Bacteria","Firmicutes","Clostridia","Clostridiales","Ruminococcaceae","Ruminococcaceae_UCG-013",NA,"ASV_1072"
ASV_1073,"Bacteria","Firmicutes","Clostridia","Clostridiales","Ruminococcaceae","Ruminococcaceae_UCG-013",NA,"ASV_1073"
ASV_1074,"Bacteria","Firmicutes","Clostridia","Clostridiales","Ruminococcaceae","Ruminococcaceae_UCG-013",NA,"ASV_1074"
ASV_1075,"Bacteria","Firmicutes","Clostridia","Clostridiales","Ruminococcaceae","Ruminococcaceae_UCG-013",NA,"ASV_1075"
ASV_1076,"Bacteria","Firmicutes","Clostridia","Clostridiales","Ruminococcaceae","Ruminococcaceae_UCG-013",NA,"ASV_1076"
ASV_1077,"Bacteria","Firmicutes","Clostridia","Clostridiales","Ruminococcaceae","Ruminococcaceae_UCG-013",NA,"ASV_1077"
ASV_1078,"Bacteria","Firmicutes","Clostridia","Clostridiales","Ruminococcaceae","Ruminococcaceae_UCG-013",NA,"ASV_1078"
ASV_1079,"Bacteria","Firmicutes","Clostridia","Clostridiales","Ruminococcaceae","Ruminococcaceae_UCG-013",NA,"ASV_1079"
ASV_1080,"Bacteria","Firmicutes","Clostridia","Clostridiales","Ruminococcaceae","Ruminococcaceae_UCG-013",NA,"ASV_1080"
ASV_1081,"Bacteria","Firmicutes","Clostridia","Clostridiales","Ruminococcaceae","Ruminococcaceae_UCG-013",NA,"ASV_1081"
ASV_1082,"Bacteria","Firmicutes","Clostridia","Clostridiales","Ruminococcaceae","Ruminococcaceae_UCG-013",NA,"ASV_1082"
ASV_1083,"Bacteria","Firmicutes","Clostridia","Clostridiales","Ruminococcaceae","Ruminococcaceae_UCG-013",NA,"ASV_1083"
ASV_1084,"Bacteria","Firmicutes","Clostridia","Clostridiales","Ruminococcaceae","Ruminococcaceae_UCG-013",NA,"ASV_1084"
ASV_1085,"Bacteria","Firmicutes","Clostridia","Clostridiales","Ruminococcaceae","Ruminococcaceae_UCG-013",NA,"ASV_1085"
ASV_1086,"Bacteria","Firmicutes","Clostridia","Clostridiales","Ruminococcaceae","Ruminococcaceae_UCG-013",NA,"ASV_1086"
ASV_1087,"Bacteria","Firmicutes","Clostridia","Clostridiales","Ruminococcaceae","Ruminococcaceae_UCG-013",NA,"ASV_1087"
ASV_1088,"Bacteria","Firmicutes","Clostridia","Clostridiales","Ruminococcaceae","Ruminococcaceae_UCG-013",NA,"ASV_1088"
ASV_1089,"Bacteria","Firmicutes","Clostridia","Clostridiales","Ruminococcaceae","Ruminococcaceae_UCG-013",NA,"ASV_1089"
ASV_1090,"Bacteria","Firmicutes","Clostridia","Clostridiales","Ruminococcaceae","Ruminococcaceae_UCG-013",NA,"ASV_1090"
ASV_1091,"Bacteria","Firmicutes","Clostridia","Clostridiales","Ruminococcaceae","Ruminococcaceae_UCG-013",NA,"ASV_1091"
ASV_1092,"Bacteria","Firmicutes","Clostridia","Clostridiales","Ruminococcaceae","Ruminococcaceae_UCG-013",NA,"ASV_1092"
ASV_1093,"Bacteria","Firmicutes","Clostridia","Clostridiales","Ruminococcaceae","Ruminococcaceae_UCG-013",NA,"ASV_1093"
ASV_1094,"Bacteria","Firmicutes","Clostridia","Clostridiales","Ruminococcaceae","Ruminococcaceae_UCG-013",NA,"ASV_1094"
ASV_1095,"Bacteria","Firmicutes","Clostridia","Clostridiales","Ruminococcaceae","Ruminococcaceae_UCG-013",NA,"ASV_1095"
ASV_1096,"Bacteria","Firmicutes","Clostridia","Clostridiales","Ruminococcaceae","Ruminococcaceae_UCG-013",NA,"ASV_1096"
ASV_1097,"Bacteria","Firmicutes","Clostridia","Clostridiales","Ruminococcaceae","Saccharofermentans",NA,"ASV_1097"
ASV_1098,"Bacteria","Firmicutes","Clostridia","Clostridiales","Ruminococcaceae","Saccharofermentans",NA,"ASV_1098"
ASV_1099,"Bacteria","Firmicutes","Clostridia","Clostridiales","Ruminococcaceae","Saccharofermentans",NA,"ASV_1099"
ASV_1100,"Bacteria","Firmicutes","Clostridia","Clostridiales","Ruminococcaceae","Ruminiclostridium_1",NA,"ASV_1100"
ASV_1101,"Bacteria","Firmicutes","Clostridia","Clostridiales","Ruminococcaceae","Ruminiclostridium_1",NA,"ASV_1101"
ASV_1102,"Bacteria","Firmicutes","Clostridia","Clostridiales","Ruminococcaceae","Ruminiclostridium_1",NA,"ASV_1102"
ASV_1103,"Bacteria","Firmicutes","Clostridia","Clostridiales","Ruminococcaceae","Ruminiclostridium_1",NA,"ASV_1103"
ASV_1104,"Bacteria","Firmicutes","Clostridia","Clostridiales","Ruminococcaceae","Ruminiclostridium_1",NA,"ASV_1104"
ASV_1105,"Bacteria","Firmicutes","Clostridia","Clostridiales","Ruminococcaceae",NA,NA,"ASV_1105"
ASV_1106,"Bacteria","Firmicutes","Clostridia","Clostridiales","Ruminococcaceae","Ruminococcaceae_UCG-010",NA,"ASV_1106"
ASV_1107,"Bacteria","Firmicutes","Clostridia","Clostridiales","Ruminococcaceae","Ruminococcaceae_UCG-010",NA,"ASV_1107"
ASV_1108,"Bacteria","Firmicutes","Clostridia","Clostridiales","Ruminococcaceae",NA,NA,"ASV_1108"
ASV_1109,"Bacteria","Firmicutes","Clostridia","Clostridiales","Ruminococcaceae",NA,NA,"ASV_1109"
ASV_1110,"Bacteria","Firmicutes","Clostridia","Clostridiales","Ruminococcaceae",NA,NA,"ASV_1110"
ASV_1023,"Bacteria","Firmicutes","Clostridia","Clostridiales","Ruminococcaceae","Butyricicoccus",NA,"ASV_1023"
ASV_0090,"Bacteria","Firmicutes","Clostridia","Clostridiales","Ruminococcaceae","Ruminococcus_2",NA,"ASV_0090"
ASV_0091,"Bacteria","Firmicutes","Clostridia","Clostridiales","Ruminococcaceae","Ruminococcus_2",NA,"ASV_0091"
ASV_0092,"Bacteria","Firmicutes","Clostridia","Clostridiales","Ruminococcaceae","Ruminococcus_2",NA,"ASV_0092"
ASV_0093,"Bacteria","Firmicutes","Clostridia","Clostridiales","Ruminococcaceae","Ruminococcus_2",NA,"ASV_0093"
ASV_0094,"Bacteria","Firmicutes","Clostridia","Clostridiales","Ruminococcaceae","Ruminococcus_2",NA,"ASV_0094"
ASV_0095,"Bacteria","Firmicutes","Clostridia","Clostridiales","Ruminococcaceae","Ruminococcus_2",NA,"ASV_0095"
ASV_0096,"Bacteria","Firmicutes","Clostridia","Clostridiales","Ruminococcaceae","Ruminococcus_2",NA,"ASV_0096"
ASV_0097,"Bacteria","Firmicutes","Clostridia","Clostridiales","Ruminococcaceae","Ruminococcaceae_UCG-001",NA,"ASV_0097"
ASV_0098,"Bacteria","Firmicutes","Clostridia","Clostridiales","Ruminococcaceae","Ruminococcus_2",NA,"ASV_0098"
ASV_0099,"Bacteria","Firmicutes","Clostridia","Clostridiales","Ruminococcaceae","Ruminococcus_2",NA,"ASV_0099"
ASV_0100,"Bacteria","Firmicutes","Clostridia","Clostridiales","Ruminococcaceae","Ruminococcus_2",NA,"ASV_0100"
ASV_1017,"Bacteria","Firmicutes","Clostridia","Clostridiales","Ruminococcaceae",NA,NA,"ASV_1017"
ASV_1018,"Bacteria","Firmicutes","Clostridia","Clostridiales","Ruminococcaceae",NA,NA,"ASV_1018"
ASV_1019,"Bacteria","Firmicutes","Clostridia","Clostridiales","Ruminococcaceae",NA,NA,"ASV_1019"
ASV_1020,"Bacteria","Firmicutes","Clostridia","Clostridiales","Ruminococcaceae",NA,NA,"ASV_1020"
ASV_1021,"Bacteria","Firmicutes","Clostridia","Clostridiales","Ruminococcaceae",NA,NA,"ASV_1021"
ASV_1022,"Bacteria","Firmicutes","Clostridia","Clostridiales","Ruminococcaceae",NA,NA,"ASV_1022"
ASV_0870,"Bacteria","Firmicutes","Clostridia","Clostridiales","Ruminococcaceae","Ruminococcaceae_UCG-011",NA,"ASV_0870"
ASV_0871,"Bacteria","Firmicutes","Clostridia","Clostridiales","Ruminococcaceae","Ruminococcaceae_UCG-011",NA,"ASV_0871"
ASV_0872,"Bacteria","Firmicutes","Clostridia","Clostridiales","Ruminococcaceae","Ruminococcaceae_UCG-010",NA,"ASV_0872"
ASV_0873,"Bacteria","Firmicutes","Clostridia","Clostridiales","Ruminococcaceae","Ruminococcaceae_UCG-010",NA,"ASV_0873"
ASV_0874,"Bacteria","Firmicutes","Clostridia","Clostridiales","Ruminococcaceae","Ruminococcaceae_UCG-010",NA,"ASV_0874"
ASV_0875,"Bacteria","Firmicutes","Clostridia","Clostridiales","Ruminococcaceae","Ruminococcaceae_UCG-010",NA,"ASV_0875"
ASV_0876,"Bacteria","Firmicutes","Clostridia","Clostridiales","Ruminococcaceae",NA,NA,"ASV_0876"
ASV_0877,"Bacteria","Firmicutes","Clostridia","Clostridiales","Ruminococcaceae",NA,NA,"ASV_0877"
ASV_0878,"Bacteria","Firmicutes","Clostridia","Clostridiales","Ruminococcaceae",NA,NA,"ASV_0878"
ASV_0879,"Bacteria","Firmicutes","Clostridia","Clostridiales","Ruminococcaceae",NA,NA,"ASV_0879"
ASV_0880,"Bacteria","Firmicutes","Clostridia","Clostridiales","Ruminococcaceae",NA,NA,"ASV_0880"
ASV_0881,"Bacteria","Firmicutes","Clostridia","Clostridiales","Ruminococcaceae",NA,NA,"ASV_0881"
ASV_0882,"Bacteria","Firmicutes","Clostridia","Clostridiales","Ruminococcaceae",NA,NA,"ASV_0882"
ASV_0883,"Bacteria","Firmicutes","Clostridia","Clostridiales","Ruminococcaceae",NA,NA,"ASV_0883"
ASV_0884,"Bacteria","Firmicutes","Clostridia","Clostridiales","Ruminococcaceae",NA,NA,"ASV_0884"
ASV_0885,"Bacteria","Firmicutes","Clostridia","Clostridiales","Ruminococcaceae",NA,NA,"ASV_0885"
ASV_0886,"Bacteria","Firmicutes","Clostridia","Clostridiales","Ruminococcaceae",NA,NA,"ASV_0886"
ASV_0887,"Bacteria","Firmicutes","Clostridia","Clostridiales","Ruminococcaceae",NA,NA,"ASV_0887"
ASV_0888,"Bacteria","Firmicutes","Clostridia","Clostridiales","Ruminococcaceae",NA,NA,"ASV_0888"
ASV_0889,"Bacteria","Firmicutes","Clostridia","Clostridiales","Ruminococcaceae",NA,NA,"ASV_0889"
ASV_0890,"Bacteria","Firmicutes","Clostridia","Clostridiales","Ruminococcaceae",NA,NA,"ASV_0890"
ASV_0891,"Bacteria","Firmicutes","Clostridia","Clostridiales","Ruminococcaceae",NA,NA,"ASV_0891"
ASV_0892,"Bacteria","Firmicutes","Clostridia","Clostridiales","Ruminococcaceae",NA,NA,"ASV_0892"
ASV_0893,"Bacteria","Firmicutes","Clostridia","Clostridiales","Ruminococcaceae",NA,NA,"ASV_0893"
ASV_0894,"Bacteria","Firmicutes","Clostridia","Clostridiales","Ruminococcaceae",NA,NA,"ASV_0894"
ASV_0895,"Bacteria","Firmicutes","Clostridia","Clostridiales","Ruminococcaceae",NA,NA,"ASV_0895"
ASV_0896,"Bacteria","Firmicutes","Clostridia","Clostridiales","Ruminococcaceae",NA,NA,"ASV_0896"
ASV_0897,"Bacteria","Firmicutes","Clostridia","Clostridiales","Ruminococcaceae",NA,NA,"ASV_0897"
ASV_0898,"Bacteria","Firmicutes","Clostridia","Clostridiales","Ruminococcaceae",NA,NA,"ASV_0898"
ASV_0899,"Bacteria","Firmicutes","Clostridia","Clostridiales","Ruminococcaceae",NA,NA,"ASV_0899"
ASV_0900,"Bacteria","Firmicutes","Clostridia","Clostridiales","Ruminococcaceae","Ruminococcus_1",NA,"ASV_0900"
ASV_0901,"Bacteria","Firmicutes","Clostridia","Clostridiales","Ruminococcaceae","Ruminococcus_1",NA,"ASV_0901"
ASV_0902,"Bacteria","Firmicutes","Clostridia","Clostridiales","Ruminococcaceae","Ruminococcus_1",NA,"ASV_0902"
ASV_0903,"Bacteria","Firmicutes","Clostridia","Clostridiales","Ruminococcaceae","Ruminococcus_1",NA,"ASV_0903"
ASV_0904,"Bacteria","Firmicutes","Clostridia","Clostridiales","Ruminococcaceae","Ruminococcus_1",NA,"ASV_0904"
ASV_0905,"Bacteria","Firmicutes","Clostridia","Clostridiales","Ruminococcaceae","Ruminococcus_1",NA,"ASV_0905"
ASV_0906,"Bacteria","Firmicutes","Clostridia","Clostridiales","Ruminococcaceae","Ruminococcus_1",NA,"ASV_0906"
ASV_0907,"Bacteria","Firmicutes","Clostridia","Clostridiales","Ruminococcaceae","Ruminococcus_1",NA,"ASV_0907"
ASV_0908,"Bacteria","Firmicutes","Clostridia","Clostridiales","Ruminococcaceae","Ruminococcus_1",NA,"ASV_0908"
ASV_0909,"Bacteria","Firmicutes","Clostridia","Clostridiales","Ruminococcaceae","Ruminococcus_1",NA,"ASV_0909"
ASV_0910,"Bacteria","Firmicutes","Clostridia","Clostridiales","Ruminococcaceae","Ruminococcus_1",NA,"ASV_0910"
ASV_0911,"Bacteria","Firmicutes","Clostridia","Clostridiales","Ruminococcaceae","Ruminococcus_1",NA,"ASV_0911"
ASV_0912,"Bacteria","Firmicutes","Clostridia","Clostridiales","Ruminococcaceae","Ruminococcus_1",NA,"ASV_0912"
ASV_0913,"Bacteria","Firmicutes","Clostridia","Clostridiales","Ruminococcaceae","Ruminococcus_1",NA,"ASV_0913"
ASV_0914,"Bacteria","Firmicutes","Clostridia","Clostridiales","Ruminococcaceae","Ruminococcus_1",NA,"ASV_0914"
ASV_0915,"Bacteria","Firmicutes","Clostridia","Clostridiales","Ruminococcaceae","Ruminococcus_1",NA,"ASV_0915"
ASV_0916,"Bacteria","Firmicutes","Clostridia","Clostridiales","Ruminococcaceae","Ruminococcus_1",NA,"ASV_0916"
ASV_0917,"Bacteria","Firmicutes","Clostridia","Clostridiales","Ruminococcaceae","Ruminococcus_1",NA,"ASV_0917"
ASV_0918,"Bacteria","Firmicutes","Clostridia","Clostridiales","Ruminococcaceae","Ruminococcus_1",NA,"ASV_0918"
ASV_0919,"Bacteria","Firmicutes","Clostridia","Clostridiales","Ruminococcaceae","Ruminococcus_1",NA,"ASV_0919"
ASV_0920,"Bacteria","Firmicutes","Clostridia","Clostridiales","Ruminococcaceae","Ruminococcus_1",NA,"ASV_0920"
ASV_0921,"Bacteria","Firmicutes","Clostridia","Clostridiales","Ruminococcaceae","Ruminococcus_1",NA,"ASV_0921"
ASV_0922,"Bacteria","Firmicutes","Clostridia","Clostridiales","Ruminococcaceae","Ruminococcus_1",NA,"ASV_0922"
ASV_0923,"Bacteria","Firmicutes","Clostridia","Clostridiales","Ruminococcaceae","Ruminococcus_1",NA,"ASV_0923"
ASV_0924,"Bacteria","Firmicutes","Clostridia","Clostridiales","Ruminococcaceae","Ruminococcus_1",NA,"ASV_0924"
ASV_0925,"Bacteria","Firmicutes","Clostridia","Clostridiales","Ruminococcaceae","Ruminiclostridium_6",NA,"ASV_0925"
ASV_0926,"Bacteria","Firmicutes","Clostridia","Clostridiales","Ruminococcaceae","Ruminiclostridium_6",NA,"ASV_0926"
ASV_0927,"Bacteria","Firmicutes","Clostridia","Clostridiales","Ruminococcaceae","Ruminiclostridium_6",NA,"ASV_0927"
ASV_0928,"Bacteria","Firmicutes","Clostridia","Clostridiales","Ruminococcaceae","Ruminiclostridium_6",NA,"ASV_0928"
ASV_0929,"Bacteria","Firmicutes","Clostridia","Clostridiales","Ruminococcaceae","Ruminiclostridium_6",NA,"ASV_0929"
ASV_0930,"Bacteria","Firmicutes","Clostridia","Clostridiales","Ruminococcaceae","Ruminiclostridium_6",NA,"ASV_0930"
ASV_0931,"Bacteria","Firmicutes","Clostridia","Clostridiales","Ruminococcaceae","Ruminiclostridium_6",NA,"ASV_0931"
ASV_0932,"Bacteria","Firmicutes","Clostridia","Clostridiales","Ruminococcaceae","Ruminiclostridium_6",NA,"ASV_0932"
ASV_0933,"Bacteria","Firmicutes","Clostridia","Clostridiales","Ruminococcaceae","Ruminiclostridium_6",NA,"ASV_0933"
ASV_0934,"Bacteria","Firmicutes","Clostridia","Clostridiales","Ruminococcaceae",NA,NA,"ASV_0934"
ASV_0935,"Bacteria","Firmicutes","Clostridia","Clostridiales","Ruminococcaceae",NA,NA,"ASV_0935"
ASV_0936,"Bacteria","Firmicutes","Clostridia","Clostridiales","Ruminococcaceae",NA,NA,"ASV_0936"
ASV_0937,"Bacteria","Firmicutes","Clostridia","Clostridiales","Ruminococcaceae",NA,NA,"ASV_0937"
ASV_0938,"Bacteria","Firmicutes","Clostridia","Clostridiales","Ruminococcaceae",NA,NA,"ASV_0938"
ASV_0939,"Bacteria","Firmicutes","Clostridia","Clostridiales","Ruminococcaceae",NA,NA,"ASV_0939"
ASV_0940,"Bacteria","Firmicutes","Clostridia","Clostridiales","Ruminococcaceae",NA,NA,"ASV_0940"
ASV_0941,"Bacteria","Firmicutes","Clostridia","Clostridiales","Ruminococcaceae",NA,NA,"ASV_0941"
ASV_0942,"Bacteria","Firmicutes","Clostridia","Clostridiales","Ruminococcaceae",NA,NA,"ASV_0942"
ASV_0943,"Bacteria","Firmicutes","Clostridia","Clostridiales","Ruminococcaceae",NA,NA,"ASV_0943"
ASV_0944,"Bacteria","Firmicutes","Clostridia","Clostridiales","Ruminococcaceae",NA,NA,"ASV_0944"
ASV_0945,"Bacteria","Firmicutes","Clostridia","Clostridiales","Ruminococcaceae",NA,NA,"ASV_0945"
ASV_0946,"Bacteria","Firmicutes","Clostridia","Clostridiales","Ruminococcaceae",NA,NA,"ASV_0946"
ASV_0947,"Bacteria","Firmicutes","Clostridia","Clostridiales","Ruminococcaceae",NA,NA,"ASV_0947"
ASV_0948,"Bacteria","Firmicutes","Clostridia","Clostridiales","Ruminococcaceae",NA,NA,"ASV_0948"
ASV_0949,"Bacteria","Firmicutes","Clostridia","Clostridiales","Ruminococcaceae",NA,NA,"ASV_0949"
ASV_0950,"Bacteria","Firmicutes","Clostridia","Clostridiales","Ruminococcaceae",NA,NA,"ASV_0950"
ASV_0951,"Bacteria","Firmicutes","Clostridia","Clostridiales","Ruminococcaceae",NA,NA,"ASV_0951"
ASV_0952,"Bacteria","Firmicutes","Clostridia","Clostridiales","Ruminococcaceae",NA,NA,"ASV_0952"
ASV_0953,"Bacteria","Firmicutes","Clostridia","Clostridiales","Ruminococcaceae",NA,NA,"ASV_0953"
ASV_0954,"Bacteria","Firmicutes","Clostridia","Clostridiales","Ruminococcaceae",NA,NA,"ASV_0954"
ASV_0955,"Bacteria","Firmicutes","Clostridia","Clostridiales","Ruminococcaceae",NA,NA,"ASV_0955"
ASV_0956,"Bacteria","Firmicutes","Clostridia","Clostridiales","Ruminococcaceae",NA,NA,"ASV_0956"
ASV_0957,"Bacteria","Firmicutes","Clostridia","Clostridiales","Ruminococcaceae",NA,NA,"ASV_0957"
ASV_0958,"Bacteria","Firmicutes","Clostridia","Clostridiales","Ruminococcaceae",NA,NA,"ASV_0958"
ASV_0959,"Bacteria","Firmicutes","Clostridia","Clostridiales","Ruminococcaceae",NA,NA,"ASV_0959"
ASV_0960,"Bacteria","Firmicutes","Clostridia","Clostridiales","Ruminococcaceae",NA,NA,"ASV_0960"
ASV_0961,"Bacteria","Firmicutes","Clostridia","Clostridiales","Ruminococcaceae",NA,NA,"ASV_0961"
ASV_0962,"Bacteria","Firmicutes","Clostridia","Clostridiales","Ruminococcaceae","Caproiciproducens",NA,"ASV_0962"
ASV_0963,"Bacteria","Firmicutes","Clostridia","Clostridiales","Ruminococcaceae","Caproiciproducens",NA,"ASV_0963"
ASV_0964,"Bacteria","Firmicutes","Clostridia","Clostridiales","Ruminococcaceae",NA,NA,"ASV_0964"
ASV_0965,"Bacteria","Firmicutes","Clostridia","Clostridiales","Ruminococcaceae","Ruminiclostridium_5",NA,"ASV_0965"
ASV_0966,"Bacteria","Firmicutes","Clostridia","Clostridiales","Ruminococcaceae","Ruminiclostridium_5",NA,"ASV_0966"
ASV_0967,"Bacteria","Firmicutes","Clostridia","Clostridiales","Ruminococcaceae","Ruminiclostridium_5",NA,"ASV_0967"
ASV_0968,"Bacteria","Firmicutes","Clostridia","Clostridiales","Ruminococcaceae","Ruminiclostridium_5",NA,"ASV_0968"
ASV_0969,"Bacteria","Firmicutes","Clostridia","Clostridiales","Ruminococcaceae","Ruminiclostridium_5",NA,"ASV_0969"
ASV_0970,"Bacteria","Firmicutes","Clostridia","Clostridiales","Ruminococcaceae","Ruminiclostridium_5",NA,"ASV_0970"
ASV_0971,"Bacteria","Firmicutes","Clostridia","Clostridiales","Ruminococcaceae","Ruminiclostridium_5",NA,"ASV_0971"
ASV_0972,"Bacteria","Firmicutes","Clostridia","Clostridiales","Ruminococcaceae","Ruminiclostridium_5",NA,"ASV_0972"
ASV_0973,"Bacteria","Firmicutes","Clostridia","Clostridiales","Ruminococcaceae",NA,NA,"ASV_0973"
ASV_0974,"Bacteria","Firmicutes","Clostridia","Clostridiales","Ruminococcaceae",NA,NA,"ASV_0974"
ASV_0975,"Bacteria","Firmicutes","Clostridia","Clostridiales","Ruminococcaceae","Caproiciproducens",NA,"ASV_0975"
ASV_0976,"Bacteria","Firmicutes","Clostridia","Clostridiales","Ruminococcaceae","Caproiciproducens",NA,"ASV_0976"
ASV_0977,"Bacteria","Firmicutes","Clostridia","Clostridiales","Ruminococcaceae","Caproiciproducens",NA,"ASV_0977"
ASV_0978,"Bacteria","Firmicutes","Clostridia","Clostridiales","Ruminococcaceae",NA,NA,"ASV_0978"
ASV_0979,"Bacteria","Firmicutes","Clostridia","Clostridiales","Ruminococcaceae",NA,NA,"ASV_0979"
ASV_0980,"Bacteria","Firmicutes","Clostridia","Clostridiales","Ruminococcaceae",NA,NA,"ASV_0980"
ASV_0981,"Bacteria","Firmicutes","Clostridia","Clostridiales","Ruminococcaceae",NA,NA,"ASV_0981"
ASV_0982,"Bacteria","Firmicutes","Clostridia","Clostridiales","Ruminococcaceae",NA,NA,"ASV_0982"
ASV_0983,"Bacteria","Firmicutes","Clostridia","Clostridiales","Ruminococcaceae",NA,NA,"ASV_0983"
ASV_0984,"Bacteria","Firmicutes","Clostridia","Clostridiales","Ruminococcaceae",NA,NA,"ASV_0984"
ASV_0985,"Bacteria","Firmicutes","Clostridia","Clostridiales","Ruminococcaceae",NA,NA,"ASV_0985"
ASV_0986,"Bacteria","Firmicutes","Clostridia","Clostridiales","Ruminococcaceae","Candidatus_Soleaferrea",NA,"ASV_0986"
ASV_0987,"Bacteria","Firmicutes","Clostridia","Clostridiales","Ruminococcaceae","Acetanaerobacterium",NA,"ASV_0987"
ASV_0988,"Bacteria","Firmicutes","Clostridia","Clostridiales","Ruminococcaceae",NA,NA,"ASV_0988"
ASV_0989,"Bacteria","Firmicutes","Clostridia","Clostridiales","Ruminococcaceae","Harryflintia",NA,"ASV_0989"
ASV_0990,"Bacteria","Firmicutes","Clostridia","Clostridiales","Ruminococcaceae","Negativibacillus",NA,"ASV_0990"
ASV_0991,"Bacteria","Firmicutes","Clostridia","Clostridiales","Ruminococcaceae",NA,NA,"ASV_0991"
ASV_0992,"Bacteria","Firmicutes","Clostridia","Clostridiales","Ruminococcaceae","GCA-900066225",NA,"ASV_0992"
ASV_0993,"Bacteria","Firmicutes","Clostridia","Clostridiales","Ruminococcaceae","GCA-900066225",NA,"ASV_0993"
ASV_0994,"Bacteria","Firmicutes","Clostridia","Clostridiales","Ruminococcaceae","GCA-900066225",NA,"ASV_0994"
ASV_0995,"Bacteria","Firmicutes","Clostridia","Clostridiales","Ruminococcaceae",NA,NA,"ASV_0995"
ASV_0996,"Bacteria","Firmicutes","Clostridia","Clostridiales","Ruminococcaceae",NA,NA,"ASV_0996"
ASV_0997,"Bacteria","Firmicutes","Clostridia","Clostridiales","Ruminococcaceae","Angelakisella",NA,"ASV_0997"
ASV_0998,"Bacteria","Firmicutes","Clostridia","Clostridiales","Ruminococcaceae","Angelakisella",NA,"ASV_0998"
ASV_0999,"Bacteria","Firmicutes","Clostridia","Clostridiales","Ruminococcaceae",NA,NA,"ASV_0999"
ASV_1000,"Bacteria","Firmicutes","Clostridia","Clostridiales","Ruminococcaceae","Hydrogenoanaerobacterium",NA,"ASV_1000"
ASV_1001,"Bacteria","Firmicutes","Clostridia","Clostridiales","Ruminococcaceae","Hydrogenoanaerobacterium",NA,"ASV_1001"
ASV_1002,"Bacteria","Firmicutes","Clostridia","Clostridiales","Ruminococcaceae","Hydrogenoanaerobacterium",NA,"ASV_1002"
ASV_1003,"Bacteria","Firmicutes","Clostridia","Clostridiales","Ruminococcaceae","Candidatus_Soleaferrea",NA,"ASV_1003"
ASV_1004,"Bacteria","Firmicutes","Clostridia","Clostridiales","Ruminococcaceae",NA,NA,"ASV_1004"
ASV_1005,"Bacteria","Firmicutes","Clostridia","Clostridiales","Ruminococcaceae","Candidatus_Soleaferrea",NA,"ASV_1005"
ASV_1006,"Bacteria","Firmicutes","Clostridia","Clostridiales","Ruminococcaceae","Pygmaiobacter",NA,"ASV_1006"
ASV_1007,"Bacteria","Firmicutes","Clostridia","Clostridiales","Ruminococcaceae","Pygmaiobacter",NA,"ASV_1007"
ASV_1008,"Bacteria","Firmicutes","Clostridia","Clostridiales","Ruminococcaceae",NA,NA,"ASV_1008"
ASV_1009,"Bacteria","Firmicutes","Clostridia","Clostridiales","Ruminococcaceae",NA,NA,"ASV_1009"
ASV_1010,"Bacteria","Firmicutes","Clostridia","Clostridiales","Ruminococcaceae",NA,NA,"ASV_1010"
ASV_1011,"Bacteria","Firmicutes","Clostridia","Clostridiales","Ruminococcaceae","Pygmaiobacter",NA,"ASV_1011"
ASV_1012,"Bacteria","Firmicutes","Clostridia","Clostridiales","Ruminococcaceae",NA,NA,"ASV_1012"
ASV_1013,"Bacteria","Firmicutes","Clostridia","Clostridiales","Ruminococcaceae",NA,NA,"ASV_1013"
ASV_1014,"Bacteria","Firmicutes","Clostridia","Clostridiales","Ruminococcaceae",NA,NA,"ASV_1014"
ASV_1015,"Bacteria","Firmicutes","Clostridia","Clostridiales","Ruminococcaceae","Faecalibacterium","prausnitzii","ASV_1015"
ASV_1016,"Bacteria","Firmicutes","Clostridia","Clostridiales","Ruminococcaceae","Faecalibacterium","prausnitzii","ASV_1016"
ASV_0101,"Bacteria","Firmicutes","Clostridia","Clostridiales",NA,NA,NA,"ASV_0101"
ASV_0102,"Bacteria","Firmicutes","Clostridia","Clostridiales","Defluviitaleaceae","Defluviitaleaceae_UCG-011",NA,"ASV_0102"
ASV_0103,"Bacteria","Firmicutes","Clostridia","Clostridiales","Lachnospiraceae","Tyzzerella",NA,"ASV_0103"
ASV_0104,"Bacteria","Firmicutes","Clostridia","Clostridiales","Lachnospiraceae","Lachnoclostridium_10",NA,"ASV_0104"
ASV_0105,"Bacteria","Firmicutes","Clostridia","Clostridiales","Lachnospiraceae",NA,NA,"ASV_0105"
ASV_0106,"Bacteria","Firmicutes","Clostridia","Clostridiales","Lachnospiraceae","Lachnoclostridium_10",NA,"ASV_0106"
ASV_0107,"Bacteria","Firmicutes","Clostridia","Clostridiales","Lachnospiraceae","Lachnospiraceae_NK4A136_group",NA,"ASV_0107"
ASV_0108,"Bacteria","Firmicutes","Clostridia","Clostridiales","Lachnospiraceae",NA,NA,"ASV_0108"
ASV_0109,"Bacteria","Firmicutes","Clostridia","Clostridiales","Lachnospiraceae",NA,NA,"ASV_0109"
ASV_0110,"Bacteria","Firmicutes","Clostridia","Clostridiales","Lachnospiraceae",NA,NA,"ASV_0110"
ASV_0111,"Bacteria","Firmicutes","Clostridia","Clostridiales","Lachnospiraceae",NA,NA,"ASV_0111"
ASV_0112,"Bacteria","Firmicutes","Clostridia","Clostridiales","Lachnospiraceae","Lachnospiraceae_NK4A136_group",NA,"ASV_0112"
ASV_0113,"Bacteria","Firmicutes","Clostridia","Clostridiales","Lachnospiraceae","Lachnospiraceae_NK4A136_group",NA,"ASV_0113"
ASV_0114,"Bacteria","Firmicutes","Clostridia","Clostridiales","Lachnospiraceae","Lachnospiraceae_NK4A136_group",NA,"ASV_0114"
ASV_0115,"Bacteria","Firmicutes","Clostridia","Clostridiales","Lachnospiraceae","Lachnoclostridium",NA,"ASV_0115"
ASV_0116,"Bacteria","Firmicutes","Clostridia","Clostridiales","Lachnospiraceae","Lachnospiraceae_NK4A136_group",NA,"ASV_0116"
ASV_0117,"Bacteria","Firmicutes","Clostridia","Clostridiales","Lachnospiraceae","Lachnospiraceae_NK4A136_group",NA,"ASV_0117"
ASV_0118,"Bacteria","Firmicutes","Clostridia","Clostridiales","Lachnospiraceae","Lachnospiraceae_NK4A136_group",NA,"ASV_0118"
ASV_0119,"Bacteria","Firmicutes","Clostridia","Clostridiales","Lachnospiraceae",NA,NA,"ASV_0119"
ASV_0120,"Bacteria","Firmicutes","Clostridia","Clostridiales","Lachnospiraceae","Lachnospiraceae_NK4A136_group",NA,"ASV_0120"
ASV_0121,"Bacteria","Firmicutes","Clostridia","Clostridiales","Lachnospiraceae",NA,NA,"ASV_0121"
ASV_0122,"Bacteria","Firmicutes","Clostridia","Clostridiales","Lachnospiraceae","Lachnospiraceae_NK4A136_group",NA,"ASV_0122"
ASV_0123,"Bacteria","Firmicutes","Clostridia","Clostridiales","Lachnospiraceae","Lachnospiraceae_NK4A136_group",NA,"ASV_0123"
ASV_0124,"Bacteria","Firmicutes","Clostridia","Clostridiales","Lachnospiraceae","Lachnospiraceae_AC2044_group",NA,"ASV_0124"
ASV_0125,"Bacteria","Firmicutes","Clostridia","Clostridiales","Lachnospiraceae",NA,NA,"ASV_0125"
ASV_0126,"Bacteria","Firmicutes","Clostridia","Clostridiales","Lachnospiraceae",NA,NA,"ASV_0126"
ASV_0127,"Bacteria","Firmicutes","Clostridia","Clostridiales","Lachnospiraceae",NA,NA,"ASV_0127"
ASV_0128,"Bacteria","Firmicutes","Clostridia","Clostridiales","Lachnospiraceae",NA,NA,"ASV_0128"
ASV_0129,"Bacteria","Firmicutes","Clostridia","Clostridiales","Lachnospiraceae",NA,NA,"ASV_0129"
ASV_0130,"Bacteria","Firmicutes","Clostridia","Clostridiales","Lachnospiraceae","Lachnospiraceae_NK4A136_group",NA,"ASV_0130"
ASV_0131,"Bacteria","Firmicutes","Clostridia","Clostridiales","Lachnospiraceae","Lachnospiraceae_AC2044_group",NA,"ASV_0131"
ASV_0132,"Bacteria","Firmicutes","Clostridia","Clostridiales","Lachnospiraceae",NA,NA,"ASV_0132"
ASV_0133,"Bacteria","Firmicutes","Clostridia","Clostridiales","Lachnospiraceae","Lachnospiraceae_NK4A136_group",NA,"ASV_0133"
ASV_0134,"Bacteria","Firmicutes","Clostridia","Clostridiales","Lachnospiraceae","Lachnospiraceae_NK4A136_group",NA,"ASV_0134"
ASV_0135,"Bacteria","Firmicutes","Clostridia","Clostridiales","Lachnospiraceae",NA,NA,"ASV_0135"
ASV_0136,"Bacteria","Firmicutes","Clostridia","Clostridiales","Lachnospiraceae",NA,NA,"ASV_0136"
ASV_0137,"Bacteria","Firmicutes","Clostridia","Clostridiales","Lachnospiraceae",NA,NA,"ASV_0137"
ASV_0138,"Bacteria","Firmicutes","Clostridia","Clostridiales","Lachnospiraceae",NA,NA,"ASV_0138"
ASV_0139,"Bacteria","Firmicutes","Clostridia","Clostridiales","Lachnospiraceae","Lachnospiraceae_NK4A136_group",NA,"ASV_0139"
ASV_0140,"Bacteria","Firmicutes","Clostridia","Clostridiales","Lachnospiraceae","Lachnospiraceae_AC2044_group",NA,"ASV_0140"
ASV_0141,"Bacteria","Firmicutes","Clostridia","Clostridiales","Lachnospiraceae",NA,NA,"ASV_0141"
ASV_0142,"Bacteria","Firmicutes","Clostridia","Clostridiales","Lachnospiraceae",NA,NA,"ASV_0142"
ASV_0143,"Bacteria","Firmicutes","Clostridia","Clostridiales","Lachnospiraceae",NA,NA,"ASV_0143"
ASV_0144,"Bacteria","Firmicutes","Clostridia","Clostridiales","Lachnospiraceae",NA,NA,"ASV_0144"
ASV_0145,"Bacteria","Firmicutes","Clostridia","Clostridiales","Lachnospiraceae",NA,NA,"ASV_0145"
ASV_0146,"Bacteria","Firmicutes","Clostridia","Clostridiales","Lachnospiraceae",NA,NA,"ASV_0146"
ASV_0147,"Bacteria","Firmicutes","Clostridia","Clostridiales","Lachnospiraceae",NA,NA,"ASV_0147"
ASV_0148,"Bacteria","Firmicutes","Clostridia","Clostridiales","Lachnospiraceae","Roseburia",NA,"ASV_0148"
ASV_0149,"Bacteria","Firmicutes","Clostridia","Clostridiales","Lachnospiraceae","Pseudobutyrivibrio","ruminis/xylanivorans","ASV_0149"
ASV_0150,"Bacteria","Firmicutes","Clostridia","Clostridiales","Lachnospiraceae","Roseburia",NA,"ASV_0150"
ASV_0151,"Bacteria","Firmicutes","Clostridia","Clostridiales","Lachnospiraceae","Agathobacter",NA,"ASV_0151"
ASV_0152,"Bacteria","Firmicutes","Clostridia","Clostridiales","Lachnospiraceae","Agathobacter",NA,"ASV_0152"
ASV_0153,"Bacteria","Firmicutes","Clostridia","Clostridiales","Lachnospiraceae","Agathobacter",NA,"ASV_0153"
ASV_0154,"Bacteria","Firmicutes","Clostridia","Clostridiales","Lachnospiraceae","Agathobacter",NA,"ASV_0154"
ASV_0155,"Bacteria","Firmicutes","Clostridia","Clostridiales","Lachnospiraceae",NA,NA,"ASV_0155"
ASV_0156,"Bacteria","Firmicutes","Clostridia","Clostridiales","Lachnospiraceae","Roseburia",NA,"ASV_0156"
ASV_0157,"Bacteria","Firmicutes","Clostridia","Clostridiales","Lachnospiraceae","Shuttleworthia",NA,"ASV_0157"
ASV_0158,"Bacteria","Firmicutes","Clostridia","Clostridiales","Lachnospiraceae","XBB1006",NA,"ASV_0158"
ASV_0159,"Bacteria","Firmicutes","Clostridia","Clostridiales","Lachnospiraceae","Roseburia",NA,"ASV_0159"
ASV_0160,"Bacteria","Firmicutes","Clostridia","Clostridiales","Lachnospiraceae","Roseburia",NA,"ASV_0160"
ASV_0161,"Bacteria","Firmicutes","Clostridia","Clostridiales","Lachnospiraceae",NA,NA,"ASV_0161"
ASV_0162,"Bacteria","Firmicutes","Clostridia","Clostridiales","Lachnospiraceae","Tyzzerella_4",NA,"ASV_0162"
ASV_0163,"Bacteria","Firmicutes","Clostridia","Clostridiales","Lachnospiraceae","Tyzzerella_4",NA,"ASV_0163"
ASV_0164,"Bacteria","Firmicutes","Clostridia","Clostridiales","Lachnospiraceae","Tyzzerella_4",NA,"ASV_0164"
ASV_0165,"Bacteria","Firmicutes","Clostridia","Clostridiales","Lachnospiraceae","Tyzzerella_4",NA,"ASV_0165"
ASV_0166,"Bacteria","Firmicutes","Clostridia","Clostridiales","Lachnospiraceae","Coprococcus_3",NA,"ASV_0166"
ASV_0167,"Bacteria","Firmicutes","Clostridia","Clostridiales","Lachnospiraceae","Tyzzerella_4",NA,"ASV_0167"
ASV_0168,"Bacteria","Firmicutes","Clostridia","Clostridiales","Lachnospiraceae","Tyzzerella_4",NA,"ASV_0168"
ASV_0169,"Bacteria","Firmicutes","Clostridia","Clostridiales","Lachnospiraceae","Coprococcus_3",NA,"ASV_0169"
ASV_0170,"Bacteria","Firmicutes","Clostridia","Clostridiales","Lachnospiraceae","Coprococcus_3",NA,"ASV_0170"
ASV_0171,"Bacteria","Firmicutes","Clostridia","Clostridiales","Lachnospiraceae","Coprococcus_3",NA,"ASV_0171"
ASV_0172,"Bacteria","Firmicutes","Clostridia","Clostridiales","Lachnospiraceae","Coprococcus_3",NA,"ASV_0172"
ASV_0173,"Bacteria","Firmicutes","Clostridia","Clostridiales","Lachnospiraceae","Coprococcus_3",NA,"ASV_0173"
ASV_0174,"Bacteria","Firmicutes","Clostridia","Clostridiales","Lachnospiraceae","Tyzzerella_4","nexilis","ASV_0174"
ASV_0175,"Bacteria","Firmicutes","Clostridia","Clostridiales","Lachnospiraceae","Tyzzerella_4",NA,"ASV_0175"
ASV_0176,"Bacteria","Firmicutes","Clostridia","Clostridiales","Lachnospiraceae","Tyzzerella_4",NA,"ASV_0176"
ASV_0178,"Bacteria","Firmicutes","Clostridia","Clostridiales","Lachnospiraceae","Marvinbryantia",NA,"ASV_0178"
ASV_0179,"Bacteria","Firmicutes","Clostridia","Clostridiales","Lachnospiraceae","Marvinbryantia",NA,"ASV_0179"
ASV_0180,"Bacteria","Firmicutes","Clostridia","Clostridiales","Lachnospiraceae",NA,NA,"ASV_0180"
ASV_0181,"Bacteria","Firmicutes","Clostridia","Clostridiales","Lachnospiraceae",NA,NA,"ASV_0181"
ASV_0182,"Bacteria","Firmicutes","Clostridia","Clostridiales","Lachnospiraceae",NA,NA,"ASV_0182"
ASV_0183,"Bacteria","Firmicutes","Clostridia","Clostridiales","Lachnospiraceae",NA,NA,"ASV_0183"
ASV_0184,"Bacteria","Firmicutes","Clostridia","Clostridiales","Lachnospiraceae","Marvinbryantia",NA,"ASV_0184"
ASV_0185,"Bacteria","Firmicutes","Clostridia","Clostridiales","Lachnospiraceae",NA,NA,"ASV_0185"
ASV_0186,"Bacteria","Firmicutes","Clostridia","Clostridiales","Lachnospiraceae","Marvinbryantia",NA,"ASV_0186"
ASV_0187,"Bacteria","Firmicutes","Clostridia","Clostridiales","Lachnospiraceae","Marvinbryantia",NA,"ASV_0187"
ASV_0188,"Bacteria","Firmicutes","Clostridia","Clostridiales","Lachnospiraceae","Blautia",NA,"ASV_0188"
ASV_0189,"Bacteria","Firmicutes","Clostridia","Clostridiales","Lachnospiraceae","Blautia",NA,"ASV_0189"
ASV_0190,"Bacteria","Firmicutes","Clostridia","Clostridiales","Lachnospiraceae","Blautia",NA,"ASV_0190"
ASV_0191,"Bacteria","Firmicutes","Clostridia","Clostridiales","Lachnospiraceae","Blautia","obeum","ASV_0191"
ASV_0193,"Bacteria","Firmicutes","Clostridia","Clostridiales","Lachnospiraceae",NA,NA,"ASV_0193"
ASV_0194,"Bacteria","Firmicutes","Clostridia","Clostridiales","Lachnospiraceae","Lachnoclostridium",NA,"ASV_0194"
ASV_0195,"Bacteria","Firmicutes","Clostridia","Clostridiales","Lachnospiraceae","Lachnoclostridium",NA,"ASV_0195"
ASV_0196,"Bacteria","Firmicutes","Clostridia","Clostridiales","Lachnospiraceae","Lachnoclostridium",NA,"ASV_0196"
ASV_0197,"Bacteria","Firmicutes","Clostridia","Clostridiales","Lachnospiraceae","Dorea",NA,"ASV_0197"
ASV_0198,"Bacteria","Firmicutes","Clostridia","Clostridiales","Lachnospiraceae","Dorea",NA,"ASV_0198"
ASV_0199,"Bacteria","Firmicutes","Clostridia","Clostridiales","Lachnospiraceae","Dorea",NA,"ASV_0199"
ASV_0200,"Bacteria","Firmicutes","Clostridia","Clostridiales","Lachnospiraceae","Dorea",NA,"ASV_0200"
ASV_0201,"Bacteria","Firmicutes","Clostridia","Clostridiales","Lachnospiraceae","Dorea",NA,"ASV_0201"
ASV_0202,"Bacteria","Firmicutes","Clostridia","Clostridiales","Lachnospiraceae","Marvinbryantia",NA,"ASV_0202"
ASV_0203,"Bacteria","Firmicutes","Clostridia","Clostridiales","Lachnospiraceae","Marvinbryantia",NA,"ASV_0203"
ASV_0204,"Bacteria","Firmicutes","Clostridia","Clostridiales","Lachnospiraceae","Lachnospiraceae_NK3A20_group",NA,"ASV_0204"
ASV_0205,"Bacteria","Firmicutes","Clostridia","Clostridiales","Lachnospiraceae","Lachnospiraceae_NK3A20_group",NA,"ASV_0205"
ASV_0206,"Bacteria","Firmicutes","Clostridia","Clostridiales","Lachnospiraceae","Lachnospiraceae_NK3A20_group",NA,"ASV_0206"
ASV_0207,"Bacteria","Firmicutes","Clostridia","Clostridiales","Lachnospiraceae","Lachnospiraceae_NK3A20_group",NA,"ASV_0207"
ASV_0208,"Bacteria","Firmicutes","Clostridia","Clostridiales","Lachnospiraceae","Lachnospiraceae_NK3A20_group",NA,"ASV_0208"
ASV_0209,"Bacteria","Firmicutes","Clostridia","Clostridiales","Lachnospiraceae","Lachnospiraceae_NK3A20_group",NA,"ASV_0209"
ASV_0210,"Bacteria","Firmicutes","Clostridia","Clostridiales","Lachnospiraceae","Lachnospiraceae_NK3A20_group",NA,"ASV_0210"
ASV_0212,"Bacteria","Firmicutes","Clostridia","Clostridiales","Lachnospiraceae","Lachnospiraceae_NK3A20_group",NA,"ASV_0212"
ASV_0213,"Bacteria","Firmicutes","Clostridia","Clostridiales","Lachnospiraceae","Lachnospiraceae_NK3A20_group",NA,"ASV_0213"
ASV_0214,"Bacteria","Firmicutes","Clostridia","Clostridiales","Lachnospiraceae","Lachnospiraceae_NK3A20_group",NA,"ASV_0214"
ASV_0215,"Bacteria","Firmicutes","Clostridia","Clostridiales","Lachnospiraceae","Lachnospiraceae_NK3A20_group",NA,"ASV_0215"
ASV_0216,"Bacteria","Firmicutes","Clostridia","Clostridiales","Lachnospiraceae","Lachnospiraceae_NK3A20_group",NA,"ASV_0216"
ASV_0217,"Bacteria","Firmicutes","Clostridia","Clostridiales","Lachnospiraceae","Lachnospiraceae_NK3A20_group",NA,"ASV_0217"
ASV_0218,"Bacteria","Firmicutes","Clostridia","Clostridiales","Lachnospiraceae","Lachnospiraceae_NK3A20_group",NA,"ASV_0218"
ASV_0219,"Bacteria","Firmicutes","Clostridia","Clostridiales","Lachnospiraceae","Lachnospiraceae_NK3A20_group",NA,"ASV_0219"
ASV_0220,"Bacteria","Firmicutes","Clostridia","Clostridiales","Lachnospiraceae","Lachnospiraceae_NK3A20_group",NA,"ASV_0220"
ASV_0221,"Bacteria","Firmicutes","Clostridia","Clostridiales","Lachnospiraceae","Lachnospiraceae_NK3A20_group",NA,"ASV_0221"
ASV_0222,"Bacteria","Firmicutes","Clostridia","Clostridiales","Lachnospiraceae","Lachnospiraceae_NK3A20_group",NA,"ASV_0222"
ASV_0223,"Bacteria","Firmicutes","Clostridia","Clostridiales","Lachnospiraceae","Lachnospiraceae_NK3A20_group",NA,"ASV_0223"
ASV_0224,"Bacteria","Firmicutes","Clostridia","Clostridiales","Lachnospiraceae","Lachnospiraceae_UCG-008",NA,"ASV_0224"
ASV_0225,"Bacteria","Firmicutes","Clostridia","Clostridiales","Lachnospiraceae","Acetitomaculum",NA,"ASV_0225"
ASV_0226,"Bacteria","Firmicutes","Clostridia","Clostridiales","Lachnospiraceae","Acetitomaculum",NA,"ASV_0226"
ASV_0227,"Bacteria","Firmicutes","Clostridia","Clostridiales","Lachnospiraceae","Acetitomaculum",NA,"ASV_0227"
ASV_0228,"Bacteria","Firmicutes","Clostridia","Clostridiales","Lachnospiraceae","Acetitomaculum",NA,"ASV_0228"
ASV_0229,"Bacteria","Firmicutes","Clostridia","Clostridiales","Lachnospiraceae","Acetitomaculum",NA,"ASV_0229"
ASV_0230,"Bacteria","Firmicutes","Clostridia","Clostridiales","Lachnospiraceae","Acetitomaculum",NA,"ASV_0230"
ASV_0231,"Bacteria","Firmicutes","Clostridia","Clostridiales","Lachnospiraceae","Acetitomaculum",NA,"ASV_0231"
ASV_0232,"Bacteria","Firmicutes","Clostridia","Clostridiales","Lachnospiraceae","Acetitomaculum",NA,"ASV_0232"
ASV_0233,"Bacteria","Firmicutes","Clostridia","Clostridiales","Lachnospiraceae","Acetitomaculum",NA,"ASV_0233"
ASV_0234,"Bacteria","Firmicutes","Clostridia","Clostridiales","Lachnospiraceae","Marvinbryantia",NA,"ASV_0234"
ASV_0235,"Bacteria","Firmicutes","Clostridia","Clostridiales","Lachnospiraceae",NA,NA,"ASV_0235"
ASV_0236,"Bacteria","Firmicutes","Clostridia","Clostridiales","Lachnospiraceae",NA,NA,"ASV_0236"
ASV_0237,"Bacteria","Firmicutes","Clostridia","Clostridiales","Lachnospiraceae","Lachnospiraceae_NK4A136_group",NA,"ASV_0237"
ASV_0238,"Bacteria","Firmicutes","Clostridia","Clostridiales","Lachnospiraceae",NA,NA,"ASV_0238"
ASV_0239,"Bacteria","Firmicutes","Clostridia","Clostridiales","Lachnospiraceae",NA,NA,"ASV_0239"
ASV_0240,"Bacteria","Firmicutes","Clostridia","Clostridiales","Lachnospiraceae",NA,NA,"ASV_0240"
ASV_0241,"Bacteria","Firmicutes","Clostridia","Clostridiales","Lachnospiraceae",NA,NA,"ASV_0241"
ASV_0242,"Bacteria","Firmicutes","Clostridia","Clostridiales","Lachnospiraceae",NA,NA,"ASV_0242"
ASV_0243,"Bacteria","Firmicutes","Clostridia","Clostridiales","Lachnospiraceae","Lachnospiraceae_UCG-004",NA,"ASV_0243"
ASV_0244,"Bacteria","Firmicutes","Clostridia","Clostridiales","Lachnospiraceae","Lachnospiraceae_UCG-002",NA,"ASV_0244"
ASV_0245,"Bacteria","Firmicutes","Clostridia","Clostridiales","Lachnospiraceae","Lachnospiraceae_UCG-002",NA,"ASV_0245"
ASV_0246,"Bacteria","Firmicutes","Clostridia","Clostridiales","Lachnospiraceae","Lachnospiraceae_UCG-002",NA,"ASV_0246"
ASV_0247,"Bacteria","Firmicutes","Clostridia","Clostridiales","Lachnospiraceae","Butyrivibrio_2",NA,"ASV_0247"
ASV_0248,"Bacteria","Firmicutes","Clostridia","Clostridiales","Lachnospiraceae","Lachnospiraceae_NK4A136_group",NA,"ASV_0248"
ASV_0249,"Bacteria","Firmicutes","Clostridia","Clostridiales","Lachnospiraceae","Lachnospiraceae_FCS020_group",NA,"ASV_0249"
ASV_0250,"Bacteria","Firmicutes","Clostridia","Clostridiales","Lachnospiraceae",NA,NA,"ASV_0250"
ASV_0251,"Bacteria","Firmicutes","Clostridia","Clostridiales","Lachnospiraceae",NA,NA,"ASV_0251"
ASV_0252,"Bacteria","Firmicutes","Clostridia","Clostridiales","Lachnospiraceae",NA,NA,"ASV_0252"
ASV_0253,"Bacteria","Firmicutes","Clostridia","Clostridiales","Lachnospiraceae",NA,NA,"ASV_0253"
ASV_0254,"Bacteria","Firmicutes","Clostridia","Clostridiales","Lachnospiraceae","GCA-900066575",NA,"ASV_0254"
ASV_0255,"Bacteria","Firmicutes","Clostridia","Clostridiales","Lachnospiraceae","Coprococcus_1",NA,"ASV_0255"
ASV_0256,"Bacteria","Firmicutes","Clostridia","Clostridiales","Lachnospiraceae","Coprococcus_1",NA,"ASV_0256"
ASV_0257,"Bacteria","Firmicutes","Clostridia","Clostridiales","Lachnospiraceae",NA,NA,"ASV_0257"
ASV_0258,"Bacteria","Firmicutes","Clostridia","Clostridiales","Lachnospiraceae",NA,NA,"ASV_0258"
ASV_0260,"Bacteria","Firmicutes","Clostridia","Clostridiales","Lachnospiraceae",NA,NA,"ASV_0260"
ASV_0261,"Bacteria","Firmicutes","Clostridia","Clostridiales","Lachnospiraceae",NA,NA,"ASV_0261"
ASV_0262,"Bacteria","Firmicutes","Clostridia","Clostridiales","Lachnospiraceae",NA,NA,"ASV_0262"
ASV_0263,"Bacteria","Firmicutes","Clostridia","Clostridiales","Lachnospiraceae",NA,NA,"ASV_0263"
ASV_0264,"Bacteria","Firmicutes","Clostridia","Clostridiales","Lachnospiraceae",NA,NA,"ASV_0264"
ASV_0265,"Bacteria","Firmicutes","Clostridia","Clostridiales","Lachnospiraceae",NA,NA,"ASV_0265"
ASV_0266,"Bacteria","Firmicutes","Clostridia","Clostridiales","Lachnospiraceae","Coprococcus_2",NA,"ASV_0266"
ASV_0267,"Bacteria","Firmicutes","Clostridia","Clostridiales","Lachnospiraceae",NA,NA,"ASV_0267"
ASV_0268,"Bacteria","Firmicutes","Clostridia","Clostridiales","Lachnospiraceae",NA,NA,"ASV_0268"
ASV_0269,"Bacteria","Firmicutes","Clostridia","Clostridiales","Lachnospiraceae","Coprococcus_2",NA,"ASV_0269"
ASV_0270,"Bacteria","Firmicutes","Clostridia","Clostridiales","Lachnospiraceae","Coprococcus_2",NA,"ASV_0270"
ASV_0271,"Bacteria","Firmicutes","Clostridia","Clostridiales","Lachnospiraceae",NA,NA,"ASV_0271"
ASV_0272,"Bacteria","Firmicutes","Clostridia","Clostridiales","Lachnospiraceae",NA,NA,"ASV_0272"
ASV_0273,"Bacteria","Firmicutes","Clostridia","Clostridiales","Lachnospiraceae","Lachnospiraceae_NC2004_group",NA,"ASV_0273"
ASV_0274,"Bacteria","Firmicutes","Clostridia","Clostridiales","Lachnospiraceae",NA,NA,"ASV_0274"
ASV_0275,"Bacteria","Firmicutes","Clostridia","Clostridiales","Lachnospiraceae",NA,NA,"ASV_0275"
ASV_0276,"Bacteria","Firmicutes","Clostridia","Clostridiales","Lachnospiraceae",NA,NA,"ASV_0276"
ASV_0277,"Bacteria","Firmicutes","Clostridia","Clostridiales","Lachnospiraceae",NA,NA,"ASV_0277"
ASV_0278,"Bacteria","Firmicutes","Clostridia","Clostridiales","Lachnospiraceae",NA,NA,"ASV_0278"
ASV_0279,"Bacteria","Firmicutes","Clostridia","Clostridiales","Lachnospiraceae",NA,NA,"ASV_0279"
ASV_0280,"Bacteria","Firmicutes","Clostridia","Clostridiales","Lachnospiraceae","Anaerosporobacter",NA,"ASV_0280"
ASV_0281,"Bacteria","Firmicutes","Clostridia","Clostridiales","Lachnospiraceae","Anaerostipes","hadrus","ASV_0281"
ASV_0282,"Bacteria","Firmicutes","Clostridia","Clostridiales","Lachnospiraceae","Lachnospiraceae_UCG-008",NA,"ASV_0282"
ASV_0283,"Bacteria","Firmicutes","Clostridia","Clostridiales","Lachnospiraceae","Cellulosilyticum",NA,"ASV_0283"
ASV_0284,"Bacteria","Firmicutes","Clostridia","Clostridiales","Lachnospiraceae","Cellulosilyticum",NA,"ASV_0284"
ASV_0285,"Bacteria","Firmicutes","Clostridia","Clostridiales","Lachnospiraceae","Cellulosilyticum",NA,"ASV_0285"
ASV_0286,"Bacteria","Firmicutes","Clostridia","Clostridiales","Lachnospiraceae","Cellulosilyticum",NA,"ASV_0286"
ASV_0287,"Bacteria","Firmicutes","Clostridia","Clostridiales","Lachnospiraceae","Cellulosilyticum",NA,"ASV_0287"
ASV_0288,"Bacteria","Tenericutes","Mollicutes","Mollicutes_RF39",NA,NA,NA,"ASV_0288"
ASV_0289,"Bacteria","Tenericutes","Mollicutes","Mollicutes_RF39",NA,NA,NA,"ASV_0289"
ASV_0290,"Bacteria","Tenericutes","Mollicutes","Mollicutes_RF39",NA,NA,NA,"ASV_0290"
ASV_0291,"Bacteria","Tenericutes","Mollicutes","Mollicutes_RF39",NA,NA,NA,"ASV_0291"
ASV_0292,"Bacteria","Tenericutes","Mollicutes","Mollicutes_RF39",NA,NA,NA,"ASV_0292"
ASV_0293,"Bacteria","Tenericutes","Mollicutes","Mollicutes_RF39",NA,NA,NA,"ASV_0293"
ASV_0294,"Bacteria","Tenericutes","Mollicutes","Mollicutes_RF39",NA,NA,NA,"ASV_0294"
ASV_0295,"Bacteria","Tenericutes","Mollicutes","Mollicutes_RF39",NA,NA,NA,"ASV_0295"
ASV_0296,"Bacteria","Tenericutes","Mollicutes","Mollicutes_RF39",NA,NA,NA,"ASV_0296"
ASV_0297,"Bacteria","Tenericutes","Mollicutes","Mollicutes_RF39",NA,NA,NA,"ASV_0297"
ASV_0298,"Bacteria","Tenericutes","Mollicutes","Mollicutes_RF39",NA,NA,NA,"ASV_0298"
ASV_0299,"Bacteria","Tenericutes","Mollicutes","Mollicutes_RF39",NA,NA,NA,"ASV_0299"
ASV_0300,"Bacteria","Firmicutes","Clostridia","Clostridiales","Ruminococcaceae","Ruminococcaceae_UCG-014",NA,"ASV_0300"
ASV_0301,"Bacteria","Firmicutes","Clostridia","Clostridiales","Ruminococcaceae","Ruminococcaceae_UCG-014",NA,"ASV_0301"
ASV_0302,"Bacteria","Firmicutes","Clostridia","Clostridiales","Ruminococcaceae","Ruminococcaceae_UCG-014",NA,"ASV_0302"
ASV_0303,"Bacteria","Firmicutes","Clostridia","Clostridiales","Ruminococcaceae","Ruminococcaceae_UCG-014",NA,"ASV_0303"
ASV_0304,"Bacteria","Firmicutes","Clostridia","Clostridiales","Ruminococcaceae","Ruminococcaceae_UCG-014",NA,"ASV_0304"
ASV_0305,"Bacteria","Firmicutes","Clostridia","Clostridiales","Ruminococcaceae","Ruminococcaceae_UCG-014",NA,"ASV_0305"
ASV_0306,"Bacteria","Firmicutes","Clostridia","Clostridiales","Ruminococcaceae","Ruminococcaceae_UCG-014",NA,"ASV_0306"
ASV_0307,"Bacteria","Firmicutes","Clostridia","Clostridiales","Ruminococcaceae","Ruminococcaceae_UCG-014",NA,"ASV_0307"
ASV_0308,"Bacteria","Firmicutes","Clostridia","Clostridiales","Ruminococcaceae","Ruminococcaceae_UCG-014",NA,"ASV_0308"
ASV_0309,"Bacteria","Firmicutes","Clostridia","Clostridiales","Ruminococcaceae","Ruminococcaceae_UCG-014",NA,"ASV_0309"
ASV_0310,"Bacteria","Firmicutes","Clostridia","Clostridiales","Ruminococcaceae","Ruminococcaceae_UCG-014",NA,"ASV_0310"
ASV_0311,"Bacteria","Firmicutes","Clostridia","Clostridiales","Ruminococcaceae","Ruminococcaceae_UCG-014",NA,"ASV_0311"
ASV_0312,"Bacteria","Firmicutes","Clostridia","Clostridiales","Ruminococcaceae","Ruminococcaceae_UCG-014",NA,"ASV_0312"
ASV_0313,"Bacteria","Firmicutes","Clostridia","Clostridiales","Ruminococcaceae","Ruminococcaceae_UCG-014",NA,"ASV_0313"
ASV_0314,"Bacteria","Firmicutes","Clostridia","Clostridiales","Ruminococcaceae","Ruminococcaceae_UCG-014",NA,"ASV_0314"
ASV_0315,"Bacteria","Firmicutes","Clostridia","Clostridiales","Ruminococcaceae","Ruminococcaceae_UCG-014",NA,"ASV_0315"
ASV_0316,"Bacteria","Firmicutes","Clostridia","Clostridiales","Ruminococcaceae","Ruminococcaceae_UCG-014",NA,"ASV_0316"
ASV_0317,"Bacteria","Firmicutes","Clostridia","Clostridiales","Ruminococcaceae","Ruminococcaceae_UCG-014",NA,"ASV_0317"
ASV_0318,"Bacteria","Firmicutes","Clostridia","Clostridiales","Ruminococcaceae","Ruminococcaceae_UCG-014",NA,"ASV_0318"
ASV_0319,"Bacteria","Firmicutes","Clostridia","Clostridiales","Ruminococcaceae","Ruminococcaceae_UCG-014",NA,"ASV_0319"
ASV_0320,"Bacteria","Firmicutes","Clostridia","Clostridiales","Ruminococcaceae","Ruminococcaceae_UCG-014",NA,"ASV_0320"
ASV_0321,"Bacteria","Firmicutes","Clostridia","Clostridiales","Ruminococcaceae","Ruminococcaceae_UCG-014",NA,"ASV_0321"
ASV_0322,"Bacteria","Firmicutes","Clostridia","Clostridiales","Ruminococcaceae","Ruminococcaceae_UCG-014",NA,"ASV_0322"
ASV_0323,"Bacteria","Firmicutes","Clostridia","Clostridiales","Ruminococcaceae","Ruminococcaceae_UCG-014",NA,"ASV_0323"
ASV_0324,"Bacteria","Firmicutes","Clostridia","Clostridiales","Ruminococcaceae","Ruminococcaceae_UCG-014",NA,"ASV_0324"
ASV_0325,"Bacteria","Firmicutes","Clostridia","Clostridiales","Ruminococcaceae","Ruminococcaceae_UCG-014",NA,"ASV_0325"
ASV_0326,"Bacteria","Firmicutes","Clostridia","Clostridiales","Ruminococcaceae","Ruminococcaceae_UCG-014",NA,"ASV_0326"
ASV_0327,"Bacteria","Firmicutes","Clostridia","Clostridiales","Ruminococcaceae","Ruminococcaceae_UCG-014",NA,"ASV_0327"
ASV_0328,"Bacteria","Firmicutes","Clostridia","Clostridiales","Ruminococcaceae","Ruminococcaceae_UCG-014",NA,"ASV_0328"
ASV_0329,"Bacteria","Firmicutes","Clostridia","Clostridiales","Ruminococcaceae","Ruminococcaceae_UCG-014",NA,"ASV_0329"
ASV_0330,"Bacteria","Firmicutes","Clostridia","Clostridiales","Ruminococcaceae","Ruminococcaceae_UCG-014",NA,"ASV_0330"
ASV_0331,"Bacteria","Firmicutes","Clostridia","Clostridiales","Ruminococcaceae","Ruminococcaceae_UCG-014",NA,"ASV_0331"
ASV_0332,"Bacteria","Firmicutes","Clostridia","Clostridiales","Ruminococcaceae","Ruminococcaceae_UCG-014",NA,"ASV_0332"
ASV_0333,"Bacteria","Firmicutes","Clostridia","Clostridiales","Ruminococcaceae","Ruminococcaceae_UCG-014",NA,"ASV_0333"
ASV_0334,"Bacteria","Firmicutes","Clostridia","Clostridiales","Ruminococcaceae","Ruminococcaceae_UCG-014",NA,"ASV_0334"
ASV_0335,"Bacteria","Firmicutes","Clostridia","Clostridiales","Ruminococcaceae","Ruminococcaceae_UCG-014",NA,"ASV_0335"
ASV_0336,"Bacteria","Firmicutes","Clostridia","Clostridiales","Ruminococcaceae","Ruminococcaceae_UCG-014",NA,"ASV_0336"
ASV_0337,"Bacteria","Firmicutes","Clostridia","Clostridiales","Ruminococcaceae","Ruminococcaceae_UCG-014",NA,"ASV_0337"
ASV_0338,"Bacteria","Firmicutes","Clostridia","Clostridiales","Ruminococcaceae","Ruminococcaceae_UCG-014",NA,"ASV_0338"
ASV_0339,"Bacteria","Firmicutes","Clostridia","Clostridiales","Ruminococcaceae","Ruminococcaceae_UCG-014",NA,"ASV_0339"
ASV_0340,"Bacteria","Firmicutes","Clostridia","Clostridiales","Ruminococcaceae","Ruminococcaceae_UCG-014",NA,"ASV_0340"
ASV_0341,"Bacteria","Firmicutes","Clostridia","Clostridiales","Ruminococcaceae","Ruminococcaceae_UCG-014",NA,"ASV_0341"
ASV_0342,"Bacteria","Firmicutes","Clostridia","Clostridiales","Ruminococcaceae","Ruminococcaceae_UCG-014",NA,"ASV_0342"
ASV_0343,"Bacteria","Firmicutes","Clostridia","Clostridiales","Ruminococcaceae","Ruminococcaceae_UCG-014",NA,"ASV_0343"
ASV_0344,"Bacteria","Firmicutes","Clostridia","Clostridiales","Ruminococcaceae","Ruminococcaceae_UCG-014",NA,"ASV_0344"
ASV_0345,"Bacteria","Firmicutes","Clostridia","Clostridiales","Ruminococcaceae","Ruminococcaceae_UCG-014",NA,"ASV_0345"
ASV_0346,"Bacteria","Firmicutes","Clostridia","Clostridiales","Ruminococcaceae","Ruminococcaceae_UCG-014",NA,"ASV_0346"
ASV_0347,"Bacteria","Firmicutes","Clostridia","Clostridiales","Ruminococcaceae","Ruminococcaceae_UCG-014",NA,"ASV_0347"
ASV_0348,"Bacteria","Firmicutes","Clostridia","Clostridiales","Ruminococcaceae","Ruminococcaceae_UCG-014",NA,"ASV_0348"
ASV_0349,"Bacteria","Firmicutes","Clostridia","Clostridiales","Ruminococcaceae","Ruminococcaceae_UCG-014",NA,"ASV_0349"
ASV_0350,"Bacteria","Firmicutes","Clostridia","Clostridiales","Ruminococcaceae","Ruminococcaceae_UCG-014",NA,"ASV_0350"
ASV_0351,"Bacteria","Firmicutes","Clostridia","Clostridiales","Ruminococcaceae","Ruminococcaceae_UCG-014",NA,"ASV_0351"
ASV_0352,"Bacteria","Firmicutes","Clostridia","Clostridiales","Ruminococcaceae","Ruminococcaceae_UCG-014",NA,"ASV_0352"
ASV_0353,"Bacteria","Firmicutes","Clostridia","Clostridiales","Ruminococcaceae","Ruminococcaceae_UCG-014",NA,"ASV_0353"
ASV_0354,"Bacteria",NA,NA,NA,NA,NA,NA,"ASV_0354"
ASV_0355,"Bacteria","Firmicutes","Clostridia","Clostridiales","Christensenellaceae",NA,NA,"ASV_0355"
ASV_0356,"Bacteria","Firmicutes","Clostridia","Clostridiales","Christensenellaceae",NA,NA,"ASV_0356"
ASV_0357,"Bacteria","Firmicutes","Clostridia","Clostridiales","Christensenellaceae",NA,NA,"ASV_0357"
ASV_0358,"Bacteria","Firmicutes","Clostridia","Clostridiales","Christensenellaceae",NA,NA,"ASV_0358"
ASV_0359,"Bacteria","Firmicutes","Clostridia","Clostridiales",NA,NA,NA,"ASV_0359"
ASV_0360,"Bacteria","Firmicutes","Clostridia","Clostridiales","Christensenellaceae",NA,NA,"ASV_0360"
ASV_0361,"Bacteria","Firmicutes","Clostridia","Clostridiales","Christensenellaceae","Christensenellaceae_R-7_group",NA,"ASV_0361"
ASV_0362,"Bacteria","Firmicutes","Clostridia","Clostridiales","Christensenellaceae","Christensenellaceae_R-7_group",NA,"ASV_0362"
ASV_0363,"Bacteria","Firmicutes","Clostridia","Clostridiales","Christensenellaceae","Christensenellaceae_R-7_group",NA,"ASV_0363"
ASV_0364,"Bacteria","Firmicutes","Clostridia","Clostridiales",NA,NA,NA,"ASV_0364"
ASV_0365,"Bacteria","Firmicutes","Clostridia","Clostridiales","Christensenellaceae",NA,NA,"ASV_0365"
ASV_0366,"Bacteria","Firmicutes","Clostridia","Clostridiales","Christensenellaceae","Christensenellaceae_R-7_group",NA,"ASV_0366"
ASV_0367,"Bacteria","Firmicutes","Clostridia","Clostridiales","Christensenellaceae","Christensenellaceae_R-7_group",NA,"ASV_0367"
ASV_0368,"Bacteria","Firmicutes","Clostridia","Clostridiales","Christensenellaceae",NA,NA,"ASV_0368"
ASV_0369,"Bacteria","Firmicutes","Clostridia","Clostridiales","Christensenellaceae","Christensenellaceae_R-7_group",NA,"ASV_0369"
ASV_0370,"Bacteria","Firmicutes","Clostridia","Clostridiales","Christensenellaceae","Christensenellaceae_R-7_group",NA,"ASV_0370"
ASV_0371,"Bacteria","Firmicutes","Clostridia","Clostridiales","Christensenellaceae","Christensenellaceae_R-7_group",NA,"ASV_0371"
ASV_0372,"Bacteria","Firmicutes","Clostridia","Clostridiales","Christensenellaceae",NA,NA,"ASV_0372"
ASV_0373,"Bacteria","Firmicutes","Clostridia",NA,NA,NA,NA,"ASV_0373"
ASV_0374,"Bacteria","Firmicutes","Clostridia","Clostridiales","Clostridiales_vadinBB60_group",NA,NA,"ASV_0374"
ASV_0375,"Bacteria","Firmicutes","Clostridia",NA,NA,NA,NA,"ASV_0375"
ASV_0376,"Bacteria","Firmicutes","Clostridia",NA,NA,NA,NA,"ASV_0376"
ASV_0377,"Bacteria","Firmicutes","Clostridia",NA,NA,NA,NA,"ASV_0377"
ASV_0378,"Bacteria","Firmicutes","Clostridia","Clostridiales","Christensenellaceae","Christensenellaceae_R-7_group",NA,"ASV_0378"
ASV_0379,"Bacteria","Firmicutes","Clostridia","Clostridiales","Christensenellaceae","Christensenellaceae_R-7_group",NA,"ASV_0379"
ASV_0380,"Bacteria","Firmicutes","Clostridia","Clostridiales","Christensenellaceae","Christensenellaceae_R-7_group",NA,"ASV_0380"
ASV_0381,"Bacteria","Firmicutes","Clostridia","Clostridiales","Christensenellaceae","Christensenellaceae_R-7_group",NA,"ASV_0381"
ASV_0382,"Bacteria","Firmicutes","Clostridia","Clostridiales","Christensenellaceae","Christensenellaceae_R-7_group",NA,"ASV_0382"
ASV_0383,"Bacteria","Firmicutes","Clostridia","Clostridiales","Christensenellaceae","Christensenellaceae_R-7_group",NA,"ASV_0383"
ASV_0384,"Bacteria","Firmicutes","Clostridia","Clostridiales","Christensenellaceae","Christensenellaceae_R-7_group",NA,"ASV_0384"
ASV_0385,"Bacteria","Firmicutes","Clostridia","Clostridiales","Christensenellaceae","Christensenellaceae_R-7_group",NA,"ASV_0385"
ASV_0386,"Bacteria","Firmicutes","Clostridia","Clostridiales","Christensenellaceae","Christensenellaceae_R-7_group",NA,"ASV_0386"
ASV_0387,"Bacteria","Firmicutes","Clostridia","Clostridiales","Christensenellaceae","Christensenellaceae_R-7_group",NA,"ASV_0387"
ASV_0388,"Bacteria","Firmicutes","Clostridia","Clostridiales","Christensenellaceae","Christensenellaceae_R-7_group",NA,"ASV_0388"
ASV_0389,"Bacteria","Firmicutes","Clostridia","Clostridiales","Christensenellaceae","Christensenellaceae_R-7_group",NA,"ASV_0389"
ASV_0390,"Bacteria","Firmicutes","Clostridia","Clostridiales","Christensenellaceae","Christensenellaceae_R-7_group",NA,"ASV_0390"
ASV_0391,"Bacteria","Firmicutes","Clostridia","Clostridiales","Christensenellaceae","Christensenellaceae_R-7_group",NA,"ASV_0391"
ASV_0392,"Bacteria","Firmicutes","Clostridia","Clostridiales","Christensenellaceae","Christensenellaceae_R-7_group",NA,"ASV_0392"
ASV_0393,"Bacteria","Firmicutes","Clostridia","Clostridiales","Christensenellaceae","Christensenellaceae_R-7_group",NA,"ASV_0393"
ASV_0394,"Bacteria","Firmicutes","Clostridia","Clostridiales","Christensenellaceae","Christensenellaceae_R-7_group",NA,"ASV_0394"
ASV_0395,"Bacteria","Firmicutes","Clostridia","Clostridiales","Christensenellaceae","Christensenellaceae_R-7_group",NA,"ASV_0395"
ASV_0396,"Bacteria","Firmicutes","Clostridia","Clostridiales","Christensenellaceae","Christensenellaceae_R-7_group",NA,"ASV_0396"
ASV_0397,"Bacteria","Firmicutes","Clostridia","Clostridiales","Christensenellaceae","Christensenellaceae_R-7_group",NA,"ASV_0397"
ASV_0398,"Bacteria","Firmicutes","Clostridia","Clostridiales","Christensenellaceae","Christensenellaceae_R-7_group",NA,"ASV_0398"
ASV_0399,"Bacteria","Firmicutes","Clostridia","Clostridiales","Christensenellaceae","Christensenellaceae_R-7_group",NA,"ASV_0399"
ASV_0400,"Bacteria","Firmicutes","Clostridia","Clostridiales","Christensenellaceae","Christensenellaceae_R-7_group",NA,"ASV_0400"
ASV_0401,"Bacteria","Firmicutes","Clostridia","Clostridiales","Christensenellaceae","Christensenellaceae_R-7_group",NA,"ASV_0401"
ASV_0402,"Bacteria","Firmicutes","Clostridia","Clostridiales","Christensenellaceae","Christensenellaceae_R-7_group",NA,"ASV_0402"
ASV_0403,"Bacteria","Firmicutes","Clostridia","Clostridiales","Christensenellaceae","Christensenellaceae_R-7_group",NA,"ASV_0403"
ASV_0404,"Bacteria","Firmicutes","Clostridia","Clostridiales","Christensenellaceae","Christensenellaceae_R-7_group",NA,"ASV_0404"
ASV_0405,"Bacteria","Firmicutes","Clostridia","Clostridiales","Christensenellaceae","Christensenellaceae_R-7_group",NA,"ASV_0405"
ASV_0406,"Bacteria","Firmicutes","Clostridia","Clostridiales","Christensenellaceae","Christensenellaceae_R-7_group",NA,"ASV_0406"
ASV_0407,"Bacteria","Firmicutes","Clostridia","Clostridiales","Christensenellaceae","Christensenellaceae_R-7_group",NA,"ASV_0407"
ASV_0408,"Bacteria","Firmicutes","Clostridia","Clostridiales","Christensenellaceae","Christensenellaceae_R-7_group",NA,"ASV_0408"
ASV_0409,"Bacteria","Firmicutes","Clostridia","Clostridiales","Christensenellaceae","Christensenellaceae_R-7_group",NA,"ASV_0409"
ASV_0410,"Bacteria","Firmicutes","Clostridia","Clostridiales","Christensenellaceae","Christensenellaceae_R-7_group",NA,"ASV_0410"
ASV_0411,"Bacteria","Firmicutes","Clostridia","Clostridiales","Christensenellaceae","Christensenellaceae_R-7_group",NA,"ASV_0411"
ASV_0412,"Bacteria","Firmicutes","Clostridia","Clostridiales","Christensenellaceae","Christensenellaceae_R-7_group",NA,"ASV_0412"
ASV_0413,"Bacteria","Firmicutes","Clostridia","Clostridiales","Christensenellaceae","Christensenellaceae_R-7_group",NA,"ASV_0413"
ASV_0414,"Bacteria","Firmicutes","Clostridia","Clostridiales","Christensenellaceae","Christensenellaceae_R-7_group",NA,"ASV_0414"
ASV_0415,"Bacteria","Firmicutes","Clostridia","Clostridiales","Christensenellaceae","Christensenellaceae_R-7_group",NA,"ASV_0415"
ASV_0416,"Bacteria","Firmicutes","Clostridia","Clostridiales","Christensenellaceae","Christensenellaceae_R-7_group",NA,"ASV_0416"
ASV_0417,"Bacteria","Firmicutes","Clostridia","Clostridiales","Christensenellaceae","Christensenellaceae_R-7_group",NA,"ASV_0417"
ASV_0418,"Bacteria","Firmicutes","Clostridia","Clostridiales","Christensenellaceae","Christensenellaceae_R-7_group",NA,"ASV_0418"
ASV_0419,"Bacteria","Firmicutes","Clostridia","Clostridiales","Christensenellaceae","Christensenellaceae_R-7_group",NA,"ASV_0419"
ASV_0420,"Bacteria","Firmicutes","Clostridia","Clostridiales","Christensenellaceae","Christensenellaceae_R-7_group",NA,"ASV_0420"
ASV_0421,"Bacteria","Firmicutes","Clostridia","Clostridiales","Christensenellaceae","Christensenellaceae_R-7_group",NA,"ASV_0421"
ASV_0422,"Bacteria","Firmicutes","Clostridia","Clostridiales","Christensenellaceae","Christensenellaceae_R-7_group",NA,"ASV_0422"
ASV_0423,"Bacteria","Firmicutes","Clostridia","Clostridiales","Christensenellaceae","Christensenellaceae_R-7_group",NA,"ASV_0423"
ASV_0424,"Bacteria","Firmicutes","Clostridia","Clostridiales","Christensenellaceae","Christensenellaceae_R-7_group",NA,"ASV_0424"
ASV_0425,"Bacteria","Firmicutes","Clostridia","Clostridiales","Christensenellaceae","Christensenellaceae_R-7_group",NA,"ASV_0425"
ASV_0426,"Bacteria","Firmicutes","Clostridia","Clostridiales","Christensenellaceae","Christensenellaceae_R-7_group",NA,"ASV_0426"
ASV_0427,"Bacteria","Firmicutes","Clostridia","Clostridiales","Christensenellaceae","Christensenellaceae_R-7_group",NA,"ASV_0427"
ASV_0428,"Bacteria","Firmicutes","Clostridia","Clostridiales","Christensenellaceae","Christensenellaceae_R-7_group",NA,"ASV_0428"
ASV_0429,"Bacteria","Firmicutes","Clostridia","Clostridiales","Christensenellaceae","Christensenellaceae_R-7_group",NA,"ASV_0429"
ASV_0430,"Bacteria","Firmicutes","Clostridia","Clostridiales","Christensenellaceae","Christensenellaceae_R-7_group",NA,"ASV_0430"
ASV_0431,"Bacteria","Firmicutes","Clostridia","Clostridiales","Christensenellaceae","Christensenellaceae_R-7_group",NA,"ASV_0431"
ASV_0432,"Bacteria","Firmicutes","Clostridia","Clostridiales","Christensenellaceae","Christensenellaceae_R-7_group",NA,"ASV_0432"
ASV_0433,"Bacteria","Firmicutes","Clostridia","Clostridiales","Christensenellaceae","Christensenellaceae_R-7_group",NA,"ASV_0433"
ASV_0434,"Bacteria","Firmicutes","Clostridia","Clostridiales","Christensenellaceae","Christensenellaceae_R-7_group",NA,"ASV_0434"
ASV_0435,"Bacteria","Firmicutes","Clostridia","Clostridiales","Christensenellaceae","Christensenellaceae_R-7_group",NA,"ASV_0435"
ASV_0436,"Bacteria","Firmicutes","Clostridia","Clostridiales","Christensenellaceae","Christensenellaceae_R-7_group",NA,"ASV_0436"
ASV_0437,"Bacteria","Firmicutes","Clostridia","Clostridiales","Christensenellaceae","Christensenellaceae_R-7_group",NA,"ASV_0437"
ASV_0438,"Bacteria","Firmicutes","Clostridia","Clostridiales","Christensenellaceae","Christensenellaceae_R-7_group",NA,"ASV_0438"
ASV_0439,"Bacteria","Firmicutes","Clostridia","Clostridiales","Christensenellaceae","Christensenellaceae_R-7_group",NA,"ASV_0439"
ASV_0440,"Bacteria","Firmicutes","Clostridia","Clostridiales","Christensenellaceae","Christensenellaceae_R-7_group",NA,"ASV_0440"
ASV_0441,"Bacteria","Firmicutes","Clostridia","Clostridiales","Christensenellaceae","Christensenellaceae_R-7_group",NA,"ASV_0441"
ASV_0442,"Bacteria","Firmicutes","Clostridia","Clostridiales","Christensenellaceae","Christensenellaceae_R-7_group",NA,"ASV_0442"
ASV_0443,"Bacteria","Firmicutes","Clostridia","Clostridiales","Christensenellaceae","Christensenellaceae_R-7_group",NA,"ASV_0443"
ASV_0444,"Bacteria","Firmicutes","Clostridia","Clostridiales","Christensenellaceae","Christensenellaceae_R-7_group",NA,"ASV_0444"
ASV_0445,"Bacteria","Firmicutes","Clostridia","Clostridiales","Christensenellaceae","Christensenellaceae_R-7_group",NA,"ASV_0445"
ASV_0446,"Bacteria","Firmicutes","Clostridia","Clostridiales","Christensenellaceae","Christensenellaceae_R-7_group",NA,"ASV_0446"
ASV_0447,"Bacteria","Firmicutes","Clostridia","Clostridiales","Christensenellaceae","Christensenellaceae_R-7_group",NA,"ASV_0447"
ASV_0448,"Bacteria","Firmicutes","Clostridia","Clostridiales","Christensenellaceae","Christensenellaceae_R-7_group",NA,"ASV_0448"
ASV_0449,"Bacteria","Firmicutes","Clostridia","Clostridiales","Christensenellaceae","Christensenellaceae_R-7_group",NA,"ASV_0449"
ASV_0450,"Bacteria","Firmicutes","Clostridia","Clostridiales","Christensenellaceae","Christensenellaceae_R-7_group",NA,"ASV_0450"
ASV_0451,"Bacteria","Firmicutes","Clostridia","Clostridiales","Christensenellaceae","Christensenellaceae_R-7_group",NA,"ASV_0451"
ASV_0452,"Bacteria","Firmicutes","Clostridia","Clostridiales","Christensenellaceae","Christensenellaceae_R-7_group",NA,"ASV_0452"
ASV_0453,"Bacteria","Firmicutes","Clostridia","Clostridiales","Christensenellaceae","Christensenellaceae_R-7_group",NA,"ASV_0453"
ASV_0454,"Bacteria","Firmicutes","Clostridia","Clostridiales","Christensenellaceae","Christensenellaceae_R-7_group",NA,"ASV_0454"
ASV_0455,"Bacteria","Firmicutes","Clostridia","Clostridiales","Christensenellaceae","Christensenellaceae_R-7_group",NA,"ASV_0455"
ASV_0456,"Bacteria","Firmicutes","Clostridia","Clostridiales","Christensenellaceae","Christensenellaceae_R-7_group",NA,"ASV_0456"
ASV_0457,"Bacteria","Firmicutes","Clostridia","Clostridiales","Christensenellaceae","Christensenellaceae_R-7_group",NA,"ASV_0457"
ASV_0458,"Bacteria","Firmicutes","Clostridia","Clostridiales","Christensenellaceae","Christensenellaceae_R-7_group",NA,"ASV_0458"
ASV_0459,"Bacteria","Firmicutes","Clostridia","Clostridiales","Christensenellaceae","Christensenellaceae_R-7_group",NA,"ASV_0459"
ASV_0460,"Bacteria","Firmicutes","Clostridia","Clostridiales","Christensenellaceae","Christensenellaceae_R-7_group",NA,"ASV_0460"
ASV_0461,"Bacteria","Firmicutes","Clostridia","Clostridiales","Christensenellaceae","Christensenellaceae_R-7_group",NA,"ASV_0461"
ASV_0462,"Bacteria","Firmicutes","Clostridia","Clostridiales","Christensenellaceae","Christensenellaceae_R-7_group",NA,"ASV_0462"
ASV_0463,"Bacteria","Firmicutes","Clostridia","Clostridiales","Christensenellaceae","Christensenellaceae_R-7_group",NA,"ASV_0463"
ASV_0464,"Bacteria","Firmicutes","Clostridia","Clostridiales","Christensenellaceae","Christensenellaceae_R-7_group",NA,"ASV_0464"
ASV_0465,"Bacteria","Firmicutes","Clostridia","Clostridiales","Christensenellaceae","Christensenellaceae_R-7_group",NA,"ASV_0465"
ASV_0466,"Bacteria","Firmicutes","Clostridia","Clostridiales","Christensenellaceae","Christensenellaceae_R-7_group",NA,"ASV_0466"
ASV_0467,"Bacteria","Firmicutes","Clostridia","Clostridiales","Christensenellaceae","Christensenellaceae_R-7_group",NA,"ASV_0467"
ASV_0468,"Bacteria","Firmicutes","Clostridia","Clostridiales","Christensenellaceae","Christensenellaceae_R-7_group",NA,"ASV_0468"
ASV_0469,"Bacteria","Firmicutes","Clostridia","Clostridiales","Christensenellaceae","Christensenellaceae_R-7_group",NA,"ASV_0469"
ASV_0470,"Bacteria","Firmicutes","Clostridia","Clostridiales","Christensenellaceae","Christensenellaceae_R-7_group",NA,"ASV_0470"
ASV_0471,"Bacteria","Firmicutes","Clostridia","Clostridiales","Christensenellaceae","Christensenellaceae_R-7_group",NA,"ASV_0471"
ASV_0472,"Bacteria","Firmicutes","Clostridia","Clostridiales","Christensenellaceae","Christensenellaceae_R-7_group",NA,"ASV_0472"
ASV_0473,"Bacteria","Firmicutes","Clostridia","Clostridiales","Christensenellaceae","Christensenellaceae_R-7_group",NA,"ASV_0473"
ASV_0474,"Bacteria","Firmicutes","Clostridia","Clostridiales","Christensenellaceae","Christensenellaceae_R-7_group",NA,"ASV_0474"
ASV_0475,"Bacteria","Firmicutes","Clostridia","Clostridiales","Christensenellaceae","Christensenellaceae_R-7_group",NA,"ASV_0475"
ASV_0476,"Bacteria","Firmicutes","Clostridia","Clostridiales","Christensenellaceae","Christensenellaceae_R-7_group",NA,"ASV_0476"
ASV_0477,"Bacteria","Firmicutes","Clostridia","Clostridiales","Christensenellaceae","Christensenellaceae_R-7_group",NA,"ASV_0477"
ASV_0478,"Bacteria","Firmicutes","Clostridia","Clostridiales","Christensenellaceae","Christensenellaceae_R-7_group",NA,"ASV_0478"
ASV_0479,"Bacteria","Firmicutes","Clostridia","Clostridiales","Christensenellaceae","Christensenellaceae_R-7_group",NA,"ASV_0479"
ASV_0480,"Bacteria","Firmicutes","Clostridia","Clostridiales","Christensenellaceae","Christensenellaceae_R-7_group",NA,"ASV_0480"
ASV_0481,"Bacteria","Firmicutes","Clostridia","Clostridiales","Christensenellaceae","Christensenellaceae_R-7_group",NA,"ASV_0481"
ASV_0482,"Bacteria","Firmicutes","Clostridia","Clostridiales","Christensenellaceae","Christensenellaceae_R-7_group",NA,"ASV_0482"
ASV_0483,"Bacteria","Firmicutes","Clostridia","Clostridiales","Christensenellaceae","Christensenellaceae_R-7_group",NA,"ASV_0483"
ASV_0484,"Bacteria","Firmicutes","Clostridia","Clostridiales","Christensenellaceae","Christensenellaceae_R-7_group",NA,"ASV_0484"
ASV_0485,"Bacteria","Firmicutes","Clostridia","Clostridiales","Christensenellaceae","Christensenellaceae_R-7_group",NA,"ASV_0485"
ASV_0486,"Bacteria","Firmicutes","Clostridia","Clostridiales","Christensenellaceae","Christensenellaceae_R-7_group",NA,"ASV_0486"
ASV_0487,"Bacteria","Firmicutes","Clostridia","Clostridiales","Christensenellaceae","Christensenellaceae_R-7_group",NA,"ASV_0487"
ASV_0488,"Bacteria","Firmicutes","Clostridia","Clostridiales","Christensenellaceae","Christensenellaceae_R-7_group",NA,"ASV_0488"
ASV_0489,"Bacteria","Firmicutes","Clostridia","Clostridiales","Christensenellaceae","Christensenellaceae_R-7_group",NA,"ASV_0489"
ASV_0490,"Bacteria","Firmicutes","Clostridia","Clostridiales","Christensenellaceae","Christensenellaceae_R-7_group",NA,"ASV_0490"
ASV_0491,"Bacteria","Firmicutes","Clostridia","Clostridiales","Christensenellaceae","Christensenellaceae_R-7_group",NA,"ASV_0491"
ASV_0492,"Bacteria","Firmicutes","Clostridia","Clostridiales","Christensenellaceae","Christensenellaceae_R-7_group",NA,"ASV_0492"
ASV_0493,"Bacteria","Firmicutes","Clostridia","Clostridiales","Christensenellaceae","Christensenellaceae_R-7_group",NA,"ASV_0493"
ASV_0494,"Bacteria","Firmicutes","Clostridia","Clostridiales","Christensenellaceae","Christensenellaceae_R-7_group",NA,"ASV_0494"
ASV_0495,"Bacteria","Firmicutes","Clostridia","Clostridiales","Christensenellaceae","Christensenellaceae_R-7_group",NA,"ASV_0495"
ASV_0496,"Bacteria","Firmicutes","Clostridia","Clostridiales","Christensenellaceae","Christensenellaceae_R-7_group",NA,"ASV_0496"
ASV_0497,"Bacteria","Firmicutes","Clostridia","Clostridiales","Christensenellaceae","Christensenellaceae_R-7_group",NA,"ASV_0497"
ASV_0498,"Bacteria","Firmicutes","Clostridia","Clostridiales","Christensenellaceae","Christensenellaceae_R-7_group",NA,"ASV_0498"
ASV_0499,"Bacteria","Firmicutes","Clostridia","Clostridiales","Christensenellaceae","Christensenellaceae_R-7_group",NA,"ASV_0499"
ASV_0500,"Bacteria","Firmicutes","Clostridia","Clostridiales","Christensenellaceae","Christensenellaceae_R-7_group",NA,"ASV_0500"
ASV_0501,"Bacteria","Firmicutes","Clostridia","Clostridiales","Christensenellaceae","Christensenellaceae_R-7_group",NA,"ASV_0501"
ASV_0502,"Bacteria","Firmicutes","Clostridia","Clostridiales","Christensenellaceae","Christensenellaceae_R-7_group",NA,"ASV_0502"
ASV_0503,"Bacteria","Firmicutes","Clostridia","Clostridiales","Christensenellaceae","Christensenellaceae_R-7_group",NA,"ASV_0503"
ASV_0504,"Bacteria","Firmicutes","Clostridia","Clostridiales","Christensenellaceae","Christensenellaceae_R-7_group",NA,"ASV_0504"
ASV_0505,"Bacteria","Firmicutes","Clostridia","Clostridiales","Christensenellaceae","Christensenellaceae_R-7_group",NA,"ASV_0505"
ASV_0506,"Bacteria","Firmicutes","Clostridia","Clostridiales","Christensenellaceae","Christensenellaceae_R-7_group",NA,"ASV_0506"
ASV_0507,"Bacteria","Firmicutes","Clostridia","Clostridiales","Christensenellaceae","Christensenellaceae_R-7_group",NA,"ASV_0507"
ASV_0508,"Bacteria","Firmicutes","Clostridia","Clostridiales","Christensenellaceae","Christensenellaceae_R-7_group",NA,"ASV_0508"
ASV_0509,"Bacteria","Firmicutes","Clostridia","Clostridiales","Christensenellaceae","Christensenellaceae_R-7_group",NA,"ASV_0509"
ASV_0510,"Bacteria","Firmicutes","Clostridia","Clostridiales","Christensenellaceae","Christensenellaceae_R-7_group",NA,"ASV_0510"
ASV_0511,"Bacteria","Firmicutes","Clostridia","Clostridiales","Christensenellaceae","Christensenellaceae_R-7_group",NA,"ASV_0511"
ASV_0512,"Bacteria","Firmicutes","Clostridia","Clostridiales","Christensenellaceae","Christensenellaceae_R-7_group",NA,"ASV_0512"
ASV_0513,"Bacteria","Firmicutes","Clostridia","Clostridiales","Christensenellaceae","Christensenellaceae_R-7_group",NA,"ASV_0513"
ASV_0514,"Bacteria","Firmicutes","Clostridia","Clostridiales","Christensenellaceae","Christensenellaceae_R-7_group",NA,"ASV_0514"
ASV_0515,"Bacteria","Firmicutes","Clostridia","Clostridiales","Christensenellaceae","Christensenellaceae_R-7_group",NA,"ASV_0515"
ASV_0516,"Bacteria","Firmicutes","Clostridia","Clostridiales","Christensenellaceae","Christensenellaceae_R-7_group",NA,"ASV_0516"
ASV_0517,"Bacteria","Firmicutes","Clostridia","Clostridiales","Christensenellaceae","Christensenellaceae_R-7_group",NA,"ASV_0517"
ASV_0518,"Bacteria","Firmicutes","Clostridia","Clostridiales","Christensenellaceae","Christensenellaceae_R-7_group",NA,"ASV_0518"
ASV_0519,"Bacteria","Firmicutes","Clostridia","Clostridiales","Christensenellaceae","Christensenellaceae_R-7_group",NA,"ASV_0519"
ASV_0520,"Bacteria","Firmicutes","Clostridia","Clostridiales","Christensenellaceae","Christensenellaceae_R-7_group",NA,"ASV_0520"
ASV_0521,"Bacteria","Firmicutes","Clostridia","Clostridiales","Christensenellaceae","Christensenellaceae_R-7_group",NA,"ASV_0521"
ASV_0522,"Bacteria","Firmicutes","Clostridia","Clostridiales","Christensenellaceae","Christensenellaceae_R-7_group",NA,"ASV_0522"
ASV_0523,"Bacteria","Firmicutes","Clostridia","Clostridiales","Christensenellaceae","Christensenellaceae_R-7_group",NA,"ASV_0523"
ASV_0524,"Bacteria","Firmicutes","Clostridia","Clostridiales","Christensenellaceae","Christensenellaceae_R-7_group",NA,"ASV_0524"
ASV_0525,"Bacteria","Firmicutes","Clostridia","Clostridiales","Christensenellaceae","Christensenellaceae_R-7_group",NA,"ASV_0525"
ASV_0526,"Bacteria","Firmicutes","Clostridia","Clostridiales","Christensenellaceae","Christensenellaceae_R-7_group",NA,"ASV_0526"
ASV_0527,"Bacteria","Firmicutes","Clostridia","Clostridiales","Christensenellaceae","Christensenellaceae_R-7_group",NA,"ASV_0527"
ASV_0528,"Bacteria","Firmicutes","Clostridia","Clostridiales","Christensenellaceae","Christensenellaceae_R-7_group",NA,"ASV_0528"
ASV_0529,"Bacteria","Firmicutes","Clostridia","Clostridiales","Christensenellaceae","Christensenellaceae_R-7_group",NA,"ASV_0529"
ASV_0530,"Bacteria","Firmicutes","Clostridia","Clostridiales","Christensenellaceae","Christensenellaceae_R-7_group",NA,"ASV_0530"
ASV_0531,"Bacteria","Firmicutes","Clostridia","Clostridiales","Christensenellaceae","Christensenellaceae_R-7_group",NA,"ASV_0531"
ASV_0532,"Bacteria","Firmicutes","Clostridia","Clostridiales","Christensenellaceae","Christensenellaceae_R-7_group",NA,"ASV_0532"
ASV_0533,"Bacteria","Firmicutes","Clostridia","Clostridiales","Christensenellaceae","Christensenellaceae_R-7_group",NA,"ASV_0533"
ASV_0534,"Bacteria","Firmicutes","Clostridia","Clostridiales","Christensenellaceae","Christensenellaceae_R-7_group",NA,"ASV_0534"
ASV_0535,"Bacteria","Firmicutes","Clostridia","Clostridiales","Christensenellaceae","Christensenellaceae_R-7_group",NA,"ASV_0535"
ASV_0536,"Bacteria","Firmicutes","Clostridia","Clostridiales","Christensenellaceae","Christensenellaceae_R-7_group",NA,"ASV_0536"
ASV_0537,"Bacteria","Firmicutes","Clostridia","Clostridiales","Christensenellaceae","Christensenellaceae_R-7_group",NA,"ASV_0537"
ASV_0538,"Bacteria","Firmicutes","Clostridia","Clostridiales","Christensenellaceae","Christensenellaceae_R-7_group",NA,"ASV_0538"
ASV_0539,"Bacteria","Firmicutes","Clostridia","Clostridiales","Christensenellaceae","Christensenellaceae_R-7_group",NA,"ASV_0539"
ASV_0540,"Bacteria","Firmicutes","Clostridia","Clostridiales","Christensenellaceae","Christensenellaceae_R-7_group",NA,"ASV_0540"
ASV_0541,"Bacteria","Firmicutes","Clostridia","Clostridiales","Christensenellaceae","Christensenellaceae_R-7_group",NA,"ASV_0541"
ASV_0542,"Bacteria","Firmicutes","Clostridia","Clostridiales","Christensenellaceae","Christensenellaceae_R-7_group",NA,"ASV_0542"
ASV_0543,"Bacteria","Firmicutes","Clostridia","Clostridiales","Christensenellaceae","Christensenellaceae_R-7_group",NA,"ASV_0543"
ASV_0544,"Bacteria","Firmicutes","Clostridia","Clostridiales","Peptostreptococcaceae","Romboutsia","ilealis/timonensis","ASV_0544"
ASV_0545,"Bacteria","Firmicutes","Clostridia","Clostridiales","Peptostreptococcaceae","Romboutsia","sedimentorum","ASV_0545"
ASV_0546,"Bacteria","Firmicutes","Clostridia","Clostridiales","Peptostreptococcaceae",NA,NA,"ASV_0546"
ASV_0547,"Bacteria","Firmicutes","Clostridia","Clostridiales","Peptostreptococcaceae","Paeniclostridium",NA,"ASV_0547"
ASV_0548,"Bacteria","Firmicutes","Clostridia","Clostridiales","Family_XIII","Family_XIII_UCG-001",NA,"ASV_0548"
ASV_0549,"Bacteria","Firmicutes","Clostridia","Clostridiales","Family_XIII","Family_XIII_AD3011_group",NA,"ASV_0549"
ASV_0550,"Bacteria","Firmicutes","Clostridia","Clostridiales","Family_XIII","Anaerovorax",NA,"ASV_0550"
ASV_0551,"Bacteria","Firmicutes","Clostridia","Clostridiales","Family_XIII","Family_XIII_AD3011_group",NA,"ASV_0551"
ASV_0552,"Bacteria","Firmicutes","Clostridia","Clostridiales","Family_XIII","Family_XIII_AD3011_group",NA,"ASV_0552"
ASV_0553,"Bacteria","Firmicutes","Clostridia","Clostridiales","Family_XIII","Family_XIII_AD3011_group",NA,"ASV_0553"
ASV_0554,"Bacteria","Firmicutes","Clostridia","Clostridiales","Family_XIII","Family_XIII_AD3011_group",NA,"ASV_0554"
ASV_0555,"Bacteria","Firmicutes","Clostridia","Clostridiales","Family_XIII","Family_XIII_AD3011_group",NA,"ASV_0555"
ASV_0556,"Bacteria","Firmicutes","Clostridia","Clostridiales","Family_XIII","Family_XIII_AD3011_group",NA,"ASV_0556"
ASV_0557,"Bacteria","Firmicutes","Clostridia","Clostridiales","Family_XIII",NA,NA,"ASV_0557"
ASV_0558,"Bacteria","Firmicutes","Clostridia","Clostridiales","Family_XIII",NA,NA,"ASV_0558"
ASV_0559,"Bacteria","Firmicutes","Clostridia","Clostridiales","Family_XIII",NA,NA,"ASV_0559"
ASV_0560,"Bacteria","Firmicutes","Clostridia","Clostridiales","Family_XIII",NA,NA,"ASV_0560"
ASV_0561,"Bacteria","Firmicutes","Clostridia","Clostridiales","Family_XIII",NA,NA,"ASV_0561"
ASV_0562,"Bacteria","Firmicutes","Clostridia","Clostridiales","Family_XIII",NA,NA,"ASV_0562"
ASV_0563,"Bacteria","Firmicutes","Clostridia","Clostridiales","Family_XIII",NA,NA,"ASV_0563"
ASV_0564,"Bacteria","Firmicutes","Clostridia","Clostridiales","Family_XIII",NA,NA,"ASV_0564"
ASV_0565,"Bacteria","Firmicutes","Clostridia","Clostridiales","Family_XIII",NA,NA,"ASV_0565"
ASV_0566,"Bacteria","Firmicutes","Clostridia","Clostridiales","Family_XIII",NA,NA,"ASV_0566"
ASV_0567,"Bacteria","Firmicutes","Clostridia","Clostridiales","Family_XIII",NA,NA,"ASV_0567"
ASV_0568,"Bacteria","Firmicutes","Clostridia","Clostridiales","Family_XIII",NA,NA,"ASV_0568"
ASV_0569,"Bacteria","Firmicutes","Clostridia","Clostridiales","Family_XIII",NA,NA,"ASV_0569"
ASV_0570,"Bacteria","Firmicutes","Clostridia","Clostridiales","Family_XIII",NA,NA,"ASV_0570"
ASV_0571,"Bacteria","Firmicutes","Clostridia","Clostridiales","Family_XIII",NA,NA,"ASV_0571"
ASV_0572,"Bacteria","Firmicutes","Clostridia","Clostridiales","Family_XIII","Family_XIII_AD3011_group",NA,"ASV_0572"
ASV_0573,"Bacteria","Firmicutes","Clostridia","Clostridiales","Family_XIII","Family_XIII_AD3011_group",NA,"ASV_0573"
ASV_0574,"Bacteria","Firmicutes","Clostridia","Clostridiales","Family_XIII","Family_XIII_AD3011_group",NA,"ASV_0574"
ASV_0575,"Bacteria","Firmicutes","Clostridia","Clostridiales","Family_XIII","Family_XIII_AD3011_group",NA,"ASV_0575"
ASV_0576,"Bacteria","Firmicutes","Clostridia","Clostridiales","Family_XIII","Family_XIII_AD3011_group",NA,"ASV_0576"
ASV_0577,"Bacteria","Firmicutes","Clostridia","Clostridiales","Family_XIII","Family_XIII_AD3011_group",NA,"ASV_0577"
ASV_0578,"Bacteria","Firmicutes","Clostridia","Clostridiales","Family_XIII","Family_XIII_AD3011_group",NA,"ASV_0578"
ASV_0579,"Bacteria","Firmicutes","Clostridia","Clostridiales","Family_XIII","Family_XIII_AD3011_group",NA,"ASV_0579"
ASV_0580,"Bacteria","Firmicutes","Clostridia","Clostridiales","Family_XIII","Mogibacterium",NA,"ASV_0580"
ASV_0581,"Bacteria","Firmicutes","Clostridia","Clostridiales","Family_XIII","Mogibacterium",NA,"ASV_0581"
ASV_0582,"Bacteria","Firmicutes","Clostridia","Clostridiales","Family_XIII","Mogibacterium",NA,"ASV_0582"
ASV_0583,"Bacteria","Firmicutes","Clostridia","Clostridiales","Peptococcaceae",NA,NA,"ASV_0583"
ASV_0584,"Bacteria","Firmicutes","Clostridia","Clostridiales","Peptococcaceae",NA,NA,"ASV_0584"
ASV_0585,"Bacteria","Firmicutes","Clostridia","Clostridiales","Peptococcaceae",NA,NA,"ASV_0585"
ASV_0586,"Bacteria","Firmicutes","Clostridia","Clostridiales","Peptococcaceae",NA,NA,"ASV_0586"
ASV_0587,"Bacteria","Firmicutes","Clostridia","Clostridiales","Peptococcaceae","Desulfonispora",NA,"ASV_0587"
ASV_0588,"Bacteria","Firmicutes","Clostridia","Clostridiales","Peptococcaceae",NA,NA,"ASV_0588"
ASV_0589,"Bacteria","Firmicutes","Erysipelotrichia","Erysipelotrichales","Erysipelotrichaceae","Turicibacter",NA,"ASV_0589"
ASV_0590,"Bacteria","Firmicutes","Erysipelotrichia","Erysipelotrichales","Erysipelotrichaceae","Erysipelatoclostridium",NA,"ASV_0590"
ASV_0591,"Bacteria","Firmicutes","Erysipelotrichia","Erysipelotrichales","Erysipelotrichaceae","Candidatus_Stoquefichus",NA,"ASV_0591"
ASV_0592,"Bacteria","Firmicutes","Erysipelotrichia","Erysipelotrichales","Erysipelotrichaceae","Breznakia",NA,"ASV_0592"
ASV_0593,"Bacteria","Firmicutes","Erysipelotrichia","Erysipelotrichales","Erysipelotrichaceae","Faecalitalea",NA,"ASV_0593"
ASV_0594,"Bacteria","Firmicutes","Erysipelotrichia","Erysipelotrichales","Erysipelotrichaceae",NA,NA,"ASV_0594"
ASV_0595,"Bacteria","Firmicutes","Erysipelotrichia","Erysipelotrichales","Erysipelotrichaceae","Solobacterium",NA,"ASV_0595"
ASV_0596,"Bacteria","Firmicutes","Erysipelotrichia","Erysipelotrichales","Erysipelotrichaceae","Solobacterium",NA,"ASV_0596"
ASV_0597,"Bacteria","Firmicutes","Erysipelotrichia","Erysipelotrichales","Erysipelotrichaceae",NA,NA,"ASV_0597"
ASV_0598,"Bacteria","Firmicutes","Erysipelotrichia","Erysipelotrichales","Erysipelotrichaceae",NA,NA,"ASV_0598"
ASV_0599,"Bacteria","Firmicutes","Erysipelotrichia","Erysipelotrichales","Erysipelotrichaceae",NA,NA,"ASV_0599"
ASV_0600,"Bacteria","Firmicutes","Erysipelotrichia","Erysipelotrichales","Erysipelotrichaceae",NA,NA,"ASV_0600"
ASV_0601,"Bacteria","Firmicutes","Bacilli","Lactobacillales","Enterococcaceae","Enterococcus","mundtii/pernyi","ASV_0601"
ASV_0602,"Bacteria","Firmicutes","Bacilli","Lactobacillales","Streptococcaceae","Streptococcus","equinus/gallolyticus/infantarius/lutetiensis","ASV_0602"
ASV_0603,"Bacteria","Firmicutes","Bacilli","Lactobacillales","Enterococcaceae","Enterococcus","casseliflavus/faecium/gallinarum/saccharolyticus","ASV_0603"
ASV_0604,"Bacteria","Firmicutes","Bacilli","Bacillales",NA,NA,NA,"ASV_0604"
ASV_0605,"Bacteria","Firmicutes","Bacilli","Bacillales","Planococcaceae","Solibacillus",NA,"ASV_0605"
ASV_0606,"Bacteria","Firmicutes","Bacilli","Bacillales","Planococcaceae","Lysinibacillus",NA,"ASV_0606"
ASV_0607,"Bacteria","Firmicutes","Bacilli","Bacillales","Planococcaceae","Lysinibacillus",NA,"ASV_0607"
ASV_0608,"Bacteria","Firmicutes","Bacilli","Bacillales","Planococcaceae","Lysinibacillus",NA,"ASV_0608"
ASV_0609,"Bacteria","Firmicutes","Bacilli","Bacillales","Planococcaceae","Lysinibacillus",NA,"ASV_0609"
ASV_0610,"Bacteria","Firmicutes","Bacilli","Bacillales","Planococcaceae","Lysinibacillus",NA,"ASV_0610"
ASV_0611,"Bacteria","Firmicutes","Bacilli","Bacillales","Bacillaceae","Bacillus",NA,"ASV_0611"
ASV_0612,"Bacteria","Firmicutes","Bacilli","Bacillales","Bacillaceae","Bacillus",NA,"ASV_0612"
ASV_0613,"Bacteria","Firmicutes","Bacilli","Bacillales","Bacillaceae","Bacillus",NA,"ASV_0613"
ASV_0614,"Bacteria","Firmicutes","Bacilli","Bacillales","Bacillaceae","Bacillus",NA,"ASV_0614"
ASV_0615,"Bacteria","Firmicutes","Bacilli","Bacillales","Bacillaceae","Bacillus",NA,"ASV_0615"
ASV_0616,"Bacteria","Firmicutes","Bacilli","Bacillales","Bacillaceae","Bacillus",NA,"ASV_0616"
ASV_0617,"Bacteria","Firmicutes","Bacilli","Bacillales","Bacillaceae","Bacillus",NA,"ASV_0617"
ASV_0618,"Bacteria","Firmicutes","Bacilli","Bacillales","Bacillaceae","Bacillus",NA,"ASV_0618"
ASV_0619,"Bacteria","Firmicutes","Bacilli","Bacillales","Bacillaceae","Bacillus",NA,"ASV_0619"
ASV_0620,"Bacteria","Firmicutes","Bacilli","Bacillales","Bacillaceae","Bacillus",NA,"ASV_0620"
ASV_0621,"Bacteria","Firmicutes","Bacilli","Bacillales","Bacillaceae","Bacillus",NA,"ASV_0621"
ASV_0622,"Bacteria","Firmicutes","Bacilli","Bacillales","Bacillaceae","Bacillus",NA,"ASV_0622"
ASV_0623,"Bacteria","Firmicutes","Bacilli","Bacillales","Bacillaceae","Bacillus",NA,"ASV_0623"
ASV_0624,"Bacteria","Firmicutes","Bacilli","Bacillales","Bacillaceae","Bacillus",NA,"ASV_0624"
ASV_0625,"Bacteria","Firmicutes","Clostridia","Clostridiales","Peptococcaceae",NA,NA,"ASV_0625"
ASV_0626,"Bacteria","Firmicutes","Clostridia","Clostridiales","Peptococcaceae",NA,NA,"ASV_0626"
ASV_0627,"Bacteria","Firmicutes","Clostridia","Clostridiales","Peptococcaceae",NA,NA,"ASV_0627"
ASV_0628,"Bacteria","Firmicutes","Negativicutes","Selenomonadales","Acidaminococcaceae","Phascolarctobacterium",NA,"ASV_0628"
ASV_0629,"Bacteria","Firmicutes","Negativicutes","Selenomonadales","Acidaminococcaceae","Phascolarctobacterium",NA,"ASV_0629"
ASV_0630,"Bacteria","Firmicutes","Negativicutes","Selenomonadales","Acidaminococcaceae","Phascolarctobacterium",NA,"ASV_0630"
ASV_0631,"Bacteria","Firmicutes","Negativicutes","Selenomonadales","Acidaminococcaceae","Phascolarctobacterium",NA,"ASV_0631"
ASV_0632,"Bacteria","Firmicutes","Negativicutes","Selenomonadales","Acidaminococcaceae","Phascolarctobacterium",NA,"ASV_0632"
ASV_0633,"Bacteria","Firmicutes","Negativicutes","Selenomonadales","Acidaminococcaceae","Phascolarctobacterium",NA,"ASV_0633"
ASV_0634,"Bacteria","Firmicutes","Negativicutes","Selenomonadales","Veillonellaceae",NA,NA,"ASV_0634"
ASV_0635,"Bacteria","Firmicutes","Negativicutes","Selenomonadales","Veillonellaceae","Selenomonas_1","ruminantium","ASV_0635"
ASV_0636,"Bacteria","Firmicutes","Negativicutes","Selenomonadales","Veillonellaceae","Mitsuokella",NA,"ASV_0636"
ASV_0637,"Bacteria","Firmicutes","Negativicutes","Selenomonadales","Veillonellaceae","Selenomonas_1",NA,"ASV_0637"
ASV_0638,"Bacteria","Firmicutes","Clostridia","Clostridiales","Clostridiaceae_1","Clostridium_sensu_stricto_1",NA,"ASV_0638"
ASV_0639,"Bacteria","Firmicutes","Clostridia","Clostridiales","Clostridiaceae_1","Clostridium_sensu_stricto_1","celatum/disporicum/saudiense","ASV_0639"
ASV_0640,"Bacteria","Firmicutes","Clostridia","Clostridiales","Clostridiaceae_1","Clostridium_sensu_stricto_1","butyricum","ASV_0640"
ASV_0641,"Bacteria","Firmicutes","Clostridia","Clostridiales","Clostridiaceae_1","Clostridium_sensu_stricto_1","butyricum","ASV_0641"
ASV_0642,"Bacteria","Firmicutes","Clostridia","Clostridiales","Eubacteriaceae","Anaerofustis",NA,"ASV_0642"
ASV_0643,"Bacteria","Firmicutes","Clostridia","Clostridiales","Eubacteriaceae","Anaerofustis",NA,"ASV_0643"
ASV_0644,"Bacteria","Firmicutes","Clostridia","Clostridiales","Eubacteriaceae","Anaerofustis",NA,"ASV_0644"
ASV_0645,"Bacteria","Firmicutes","Clostridia","Clostridiales","Eubacteriaceae","Anaerofustis",NA,"ASV_0645"
ASV_0646,"Bacteria","Firmicutes","Clostridia","Clostridiales","Eubacteriaceae","Anaerofustis",NA,"ASV_0646"
ASV_0647,"Bacteria","Firmicutes","Clostridia","Clostridiales","Eubacteriaceae","Eubacterium",NA,"ASV_0647"
ASV_0648,"Bacteria","Firmicutes","Clostridia","Clostridiales","Clostridiales_vadinBB60_group",NA,NA,"ASV_0648"
ASV_0649,"Bacteria","Cyanobacteria","Melainabacteria","Gastranaerophilales",NA,NA,NA,"ASV_0649"
ASV_0650,"Bacteria","Cyanobacteria","Melainabacteria","Gastranaerophilales",NA,NA,NA,"ASV_0650"
ASV_0651,"Bacteria","Cyanobacteria","Melainabacteria","Gastranaerophilales",NA,NA,NA,"ASV_0651"
ASV_0652,"Bacteria","Cyanobacteria","Melainabacteria","Gastranaerophilales",NA,NA,NA,"ASV_0652"
ASV_0653,"Bacteria","Planctomycetes","Planctomycetacia","Pirellulales","Pirellulaceae","p-1088-a5_gut_group",NA,"ASV_0653"
ASV_0657,"Bacteria","Verrucomicrobia","Verrucomicrobiae","Verrucomicrobiales","Akkermansiaceae","Akkermansia",NA,"ASV_0657"
ASV_0658,"Bacteria","Verrucomicrobia","Verrucomicrobiae","Verrucomicrobiales","Akkermansiaceae","Akkermansia",NA,"ASV_0658"
ASV_0659,"Bacteria","Verrucomicrobia","Verrucomicrobiae","Verrucomicrobiales","Akkermansiaceae","Akkermansia",NA,"ASV_0659"
ASV_0660,"Bacteria","Verrucomicrobia","Verrucomicrobiae","Verrucomicrobiales","Akkermansiaceae","Akkermansia",NA,"ASV_0660"
ASV_0661,"Bacteria","Verrucomicrobia","Verrucomicrobiae","Verrucomicrobiales","Akkermansiaceae","Akkermansia",NA,"ASV_0661"
ASV_0662,"Bacteria","Verrucomicrobia","Verrucomicrobiae","Verrucomicrobiales","Akkermansiaceae","Akkermansia",NA,"ASV_0662"
ASV_0663,"Bacteria","Verrucomicrobia","Verrucomicrobiae","Verrucomicrobiales","Akkermansiaceae","Akkermansia",NA,"ASV_0663"
ASV_0664,"Bacteria","Verrucomicrobia","Verrucomicrobiae","Verrucomicrobiales","Akkermansiaceae","Akkermansia",NA,"ASV_0664"
ASV_0665,"Bacteria","Verrucomicrobia","Verrucomicrobiae","Verrucomicrobiales","Akkermansiaceae","Akkermansia",NA,"ASV_0665"
ASV_0666,"Bacteria","Verrucomicrobia","Verrucomicrobiae","Verrucomicrobiales","Akkermansiaceae","Akkermansia",NA,"ASV_0666"
ASV_0667,"Bacteria","Verrucomicrobia","Verrucomicrobiae","Verrucomicrobiales","Akkermansiaceae","Akkermansia",NA,"ASV_0667"
ASV_0668,"Bacteria","Kiritimatiellaeota","Kiritimatiellae","WCHB1-41",NA,NA,NA,"ASV_0668"
ASV_0669,"Bacteria","Kiritimatiellaeota","Kiritimatiellae","WCHB1-41",NA,NA,NA,"ASV_0669"
ASV_0670,"Bacteria","Kiritimatiellaeota","Kiritimatiellae","WCHB1-41",NA,NA,NA,"ASV_0670"
ASV_0671,"Bacteria","Kiritimatiellaeota","Kiritimatiellae","WCHB1-41",NA,NA,NA,"ASV_0671"
ASV_0672,"Bacteria","Kiritimatiellaeota","Kiritimatiellae","WCHB1-41",NA,NA,NA,"ASV_0672"
ASV_0673,"Bacteria","Kiritimatiellaeota","Kiritimatiellae","WCHB1-41",NA,NA,NA,"ASV_0673"
ASV_0674,"Bacteria","Proteobacteria","Deltaproteobacteria","Desulfovibrionales","Desulfovibrionaceae",NA,NA,"ASV_0674"
ASV_0675,"Bacteria","Proteobacteria","Deltaproteobacteria","Desulfovibrionales","Desulfovibrionaceae","Desulfovibrio",NA,"ASV_0675"
ASV_0676,"Bacteria","Proteobacteria","Deltaproteobacteria","Desulfovibrionales","Desulfovibrionaceae","Mailhella",NA,"ASV_0676"
ASV_0677,"Bacteria","Proteobacteria","Deltaproteobacteria","Desulfovibrionales","Desulfovibrionaceae","Mailhella",NA,"ASV_0677"
ASV_0678,"Bacteria","Proteobacteria","Deltaproteobacteria","Desulfovibrionales","Desulfovibrionaceae","Mailhella",NA,"ASV_0678"
ASV_0869,"Bacteria","Fibrobacteres","Fibrobacteria","Fibrobacterales","Fibrobacteraceae","Fibrobacter",NA,"ASV_0869"
ASV_0853,"Bacteria","Proteobacteria","Gammaproteobacteria","Betaproteobacteriales","Burkholderiaceae","Oxalobacter",NA,"ASV_0853"
ASV_0854,"Bacteria","Proteobacteria","Gammaproteobacteria","Aeromonadales","Succinivibrionaceae","Succinivibrio",NA,"ASV_0854"
ASV_0855,"Bacteria","Proteobacteria","Gammaproteobacteria","Enterobacteriales","Enterobacteriaceae","Escherichia/Shigella","albertii/boydii/coli/dysenteriae/fergusonii/flexneri/sonnei/vulneris","ASV_0855"
ASV_0856,"Bacteria","Proteobacteria","Gammaproteobacteria","Enterobacteriales","Enterobacteriaceae","Escherichia/Shigella","coli/fergusonii/flexneri/sonnei","ASV_0856"
ASV_0857,"Bacteria","Spirochaetes","Spirochaetia","Spirochaetales","Spirochaetaceae","Sediminispirochaeta",NA,"ASV_0857"
ASV_0858,"Bacteria","Spirochaetes","Spirochaetia","Spirochaetales","Spirochaetaceae","Sediminispirochaeta",NA,"ASV_0858"
ASV_0859,"Bacteria","Spirochaetes","Spirochaetia","Spirochaetales","Spirochaetaceae","Treponema_2",NA,"ASV_0859"
ASV_0860,"Bacteria","Spirochaetes","Spirochaetia","Spirochaetales","Spirochaetaceae","Treponema_2",NA,"ASV_0860"
ASV_0861,"Bacteria","Spirochaetes","Spirochaetia","Spirochaetales","Spirochaetaceae","Treponema_2",NA,"ASV_0861"
ASV_0862,"Bacteria","Spirochaetes","Spirochaetia","Spirochaetales","Spirochaetaceae","Treponema_2",NA,"ASV_0862"
ASV_0863,"Bacteria","Spirochaetes","Spirochaetia","Spirochaetales","Spirochaetaceae","Treponema_2",NA,"ASV_0863"
ASV_0864,"Bacteria",NA,NA,NA,NA,NA,NA,"ASV_0864"
ASV_0865,"Bacteria","Spirochaetes","Spirochaetia","Spirochaetales","Spirochaetaceae","Treponema_2",NA,"ASV_0865"
ASV_0866,"Bacteria","Spirochaetes","Spirochaetia","Spirochaetales","Spirochaetaceae","Treponema_2",NA,"ASV_0866"
ASV_0867,"Bacteria","Spirochaetes","Spirochaetia","Spirochaetales","Spirochaetaceae","Treponema_2",NA,"ASV_0867"
ASV_0868,"Bacteria","Spirochaetes","Spirochaetia","Spirochaetales","Spirochaetaceae","Treponema_2",NA,"ASV_0868"
ASV_0679,"Bacteria","Actinobacteria","Actinobacteria","Bifidobacteriales","Bifidobacteriaceae","Bifidobacterium","adolescentis/faecale/stercoris","ASV_0679"
ASV_0680,"Bacteria","Actinobacteria","Actinobacteria","Corynebacteriales","Corynebacteriaceae","Corynebacterium_1",NA,"ASV_0680"
ASV_0681,"Bacteria","Actinobacteria","Actinobacteria","Actinomycetales","Actinomycetaceae","Arcanobacterium",NA,"ASV_0681"
ASV_0682,"Bacteria","Actinobacteria","Coriobacteriia","Coriobacteriales","Atopobiaceae",NA,NA,"ASV_0682"
ASV_0683,"Bacteria","Actinobacteria","Coriobacteriia","Coriobacteriales",NA,NA,NA,"ASV_0683"
ASV_0684,"Bacteria","Actinobacteria","Coriobacteriia","Coriobacteriales","Eggerthellaceae",NA,NA,"ASV_0684"
ASV_0685,"Bacteria","Actinobacteria","Coriobacteriia","Coriobacteriales","Eggerthellaceae","Denitrobacterium","detoxificans","ASV_0685"
ASV_0686,"Bacteria","Actinobacteria","Coriobacteriia","Coriobacteriales","Eggerthellaceae","Denitrobacterium",NA,"ASV_0686"
ASV_0687,"Bacteria","Actinobacteria","Coriobacteriia","Coriobacteriales","Coriobacteriales_Incertae_Sedis",NA,NA,"ASV_0687"
ASV_0688,"Bacteria","Actinobacteria","Coriobacteriia","Coriobacteriales","Eggerthellaceae",NA,NA,"ASV_0688"
ASV_0689,"Bacteria","Actinobacteria","Coriobacteriia","Coriobacteriales","Eggerthellaceae",NA,NA,"ASV_0689"
ASV_0690,"Bacteria","Actinobacteria","Coriobacteriia","Coriobacteriales","Eggerthellaceae",NA,NA,"ASV_0690"
ASV_0691,"Bacteria","Actinobacteria","Coriobacteriia","Coriobacteriales","Eggerthellaceae","DNF00809",NA,"ASV_0691"
ASV_0692,"Bacteria","Actinobacteria","Coriobacteriia","Coriobacteriales","Eggerthellaceae","DNF00809",NA,"ASV_0692"
ASV_0693,"Bacteria","Actinobacteria","Coriobacteriia","Coriobacteriales","Eggerthellaceae","DNF00809",NA,"ASV_0693"
ASV_0694,"Bacteria","Actinobacteria","Coriobacteriia","Coriobacteriales","Eggerthellaceae","DNF00809",NA,"ASV_0694"
ASV_0695,"Bacteria","Actinobacteria","Coriobacteriia","Coriobacteriales","Eggerthellaceae","DNF00809",NA,"ASV_0695"
ASV_0696,"Bacteria","Actinobacteria","Coriobacteriia","Coriobacteriales","Eggerthellaceae","DNF00809",NA,"ASV_0696"
ASV_0697,"Bacteria","Actinobacteria","Coriobacteriia","Coriobacteriales","Eggerthellaceae","DNF00809",NA,"ASV_0697"
ASV_0698,"Bacteria","Actinobacteria","Coriobacteriia","Coriobacteriales","Eggerthellaceae","DNF00809",NA,"ASV_0698"
ASV_0699,"Bacteria","Actinobacteria","Coriobacteriia","Coriobacteriales","Eggerthellaceae","Enterorhabdus",NA,"ASV_0699"
ASV_0700,"Bacteria","Actinobacteria","Coriobacteriia","Coriobacteriales","Eggerthellaceae",NA,NA,"ASV_0700"
ASV_0701,"Bacteria","Actinobacteria","Coriobacteriia","Coriobacteriales","Eggerthellaceae",NA,NA,"ASV_0701"
ASV_0702,"Bacteria","Actinobacteria","Coriobacteriia","Coriobacteriales","Eggerthellaceae","Parvibacter",NA,"ASV_0702"
ASV_0703,"Bacteria","Actinobacteria","Coriobacteriia","Coriobacteriales","Eggerthellaceae","Parvibacter",NA,"ASV_0703"
ASV_0704,"Bacteria","Actinobacteria","Coriobacteriia","Coriobacteriales","Eggerthellaceae","Adlercreutzia",NA,"ASV_0704"
ASV_0705,"Bacteria","Actinobacteria","Coriobacteriia","Coriobacteriales",NA,NA,NA,"ASV_0705"
ASV_0706,"Bacteria","Actinobacteria","Coriobacteriia","Coriobacteriales","Atopobiaceae","Atopobium",NA,"ASV_0706"
ASV_0707,"Bacteria","Actinobacteria","Coriobacteriia","Coriobacteriales","Atopobiaceae","Olsenella",NA,"ASV_0707"
ASV_0708,"Bacteria","Actinobacteria","Coriobacteriia","Coriobacteriales","Atopobiaceae","Olsenella",NA,"ASV_0708"
ASV_0709,"Bacteria","Actinobacteria","Coriobacteriia","Coriobacteriales","Atopobiaceae","Atopobium",NA,"ASV_0709"
ASV_0710,"Bacteria","Actinobacteria","Coriobacteriia","Coriobacteriales","Atopobiaceae","Atopobium",NA,"ASV_0710"
ASV_0711,"Bacteria","Actinobacteria","Coriobacteriia","Coriobacteriales","Atopobiaceae","Olsenella",NA,"ASV_0711"
ASV_0712,"Bacteria","Actinobacteria","Coriobacteriia","Coriobacteriales","Atopobiaceae","Olsenella",NA,"ASV_0712"
ASV_0713,"Bacteria","Actinobacteria","Coriobacteriia","Coriobacteriales","Atopobiaceae","Olsenella",NA,"ASV_0713"
ASV_0714,"Bacteria","Actinobacteria","Coriobacteriia","Coriobacteriales","Atopobiaceae","Olsenella",NA,"ASV_0714"
ASV_0715,"Bacteria","Patescibacteria","Saccharimonadia","Saccharimonadales","Saccharimonadaceae","Candidatus_Saccharimonas",NA,"ASV_0715"
ASV_0716,"Bacteria","Patescibacteria","Saccharimonadia","Saccharimonadales","Saccharimonadaceae","Candidatus_Saccharimonas",NA,"ASV_0716"
ASV_0717,"Bacteria","Patescibacteria","Saccharimonadia","Saccharimonadales","Saccharimonadaceae","Candidatus_Saccharimonas",NA,"ASV_0717"
ASV_0718,"Bacteria","Patescibacteria","Saccharimonadia","Saccharimonadales","Saccharimonadaceae","Candidatus_Saccharimonas",NA,"ASV_0718"
ASV_0719,"Bacteria","Patescibacteria","Saccharimonadia","Saccharimonadales","Saccharimonadaceae","Candidatus_Saccharimonas",NA,"ASV_0719"
ASV_0720,"Bacteria","Patescibacteria","Saccharimonadia","Saccharimonadales","Saccharimonadaceae","Candidatus_Saccharimonas",NA,"ASV_0720"
ASV_0721,"Bacteria","Patescibacteria","Saccharimonadia","Saccharimonadales","Saccharimonadaceae","Candidatus_Saccharimonas",NA,"ASV_0721"
ASV_0722,"Bacteria","Patescibacteria","Saccharimonadia","Saccharimonadales","Saccharimonadaceae","Candidatus_Saccharimonas",NA,"ASV_0722"
ASV_0723,"Bacteria","Patescibacteria","Saccharimonadia","Saccharimonadales","Saccharimonadaceae","Candidatus_Saccharimonas",NA,"ASV_0723"
ASV_0724,"Bacteria","Patescibacteria","Saccharimonadia","Saccharimonadales","Saccharimonadaceae","Candidatus_Saccharimonas",NA,"ASV_0724"
ASV_0725,"Bacteria","Patescibacteria","Saccharimonadia","Saccharimonadales","Saccharimonadaceae","Candidatus_Saccharimonas",NA,"ASV_0725"
ASV_0726,"Bacteria","Patescibacteria","Saccharimonadia","Saccharimonadales","Saccharimonadaceae","Candidatus_Saccharimonas",NA,"ASV_0726"
ASV_0727,"Bacteria","Patescibacteria","Saccharimonadia","Saccharimonadales","Saccharimonadaceae","Candidatus_Saccharimonas",NA,"ASV_0727"
ASV_0728,"Bacteria","Patescibacteria","Saccharimonadia","Saccharimonadales","Saccharimonadaceae","Candidatus_Saccharimonas",NA,"ASV_0728"
ASV_0729,"Bacteria","Patescibacteria","Saccharimonadia","Saccharimonadales","Saccharimonadaceae","Candidatus_Saccharimonas",NA,"ASV_0729"
ASV_0730,"Bacteria","Patescibacteria","Saccharimonadia","Saccharimonadales","Saccharimonadaceae","Candidatus_Saccharimonas",NA,"ASV_0730"
ASV_0731,"Bacteria","Patescibacteria","Saccharimonadia","Saccharimonadales","Saccharimonadaceae","Candidatus_Saccharimonas",NA,"ASV_0731"
ASV_0732,"Bacteria","Patescibacteria","Saccharimonadia","Saccharimonadales","Saccharimonadaceae","Candidatus_Saccharimonas",NA,"ASV_0732"
ASV_0733,"Bacteria","Patescibacteria","Saccharimonadia","Saccharimonadales","Saccharimonadaceae","Candidatus_Saccharimonas",NA,"ASV_0733"
ASV_0734,"Bacteria","Patescibacteria","Saccharimonadia","Saccharimonadales","Saccharimonadaceae","Candidatus_Saccharimonas",NA,"ASV_0734"
ASV_0735,"Bacteria","Patescibacteria","Saccharimonadia","Saccharimonadales","Saccharimonadaceae","Candidatus_Saccharimonas",NA,"ASV_0735"
ASV_0742,"Bacteria","Bacteroidetes","Bacteroidia","Bacteroidales","Rikenellaceae","Alistipes",NA,"ASV_0742"
ASV_0743,"Bacteria","Bacteroidetes","Bacteroidia","Bacteroidales","Rikenellaceae","Alistipes",NA,"ASV_0743"
ASV_0744,"Bacteria","Bacteroidetes","Bacteroidia","Bacteroidales","Rikenellaceae","Alistipes",NA,"ASV_0744"
ASV_0745,"Bacteria","Bacteroidetes","Bacteroidia","Bacteroidales","Rikenellaceae","Alistipes",NA,"ASV_0745"
ASV_0746,"Bacteria","Bacteroidetes","Bacteroidia","Bacteroidales","Rikenellaceae","Alistipes",NA,"ASV_0746"
ASV_0747,"Bacteria","Bacteroidetes","Bacteroidia","Bacteroidales","Rikenellaceae","Alistipes",NA,"ASV_0747"
ASV_0748,"Bacteria","Bacteroidetes","Bacteroidia","Bacteroidales","Rikenellaceae","Alistipes",NA,"ASV_0748"
ASV_0749,"Bacteria","Bacteroidetes","Bacteroidia","Bacteroidales","Rikenellaceae","Alistipes",NA,"ASV_0749"
ASV_0750,"Bacteria","Bacteroidetes","Bacteroidia","Bacteroidales","Rikenellaceae","Alistipes",NA,"ASV_0750"
ASV_0751,"Bacteria","Bacteroidetes","Bacteroidia","Bacteroidales","Rikenellaceae","Alistipes",NA,"ASV_0751"
ASV_0752,"Bacteria","Bacteroidetes","Bacteroidia","Bacteroidales","Rikenellaceae","Alistipes",NA,"ASV_0752"
ASV_0753,"Bacteria","Bacteroidetes","Bacteroidia","Bacteroidales","Rikenellaceae","Alistipes",NA,"ASV_0753"
ASV_0754,"Bacteria","Bacteroidetes","Bacteroidia","Bacteroidales","Rikenellaceae","Alistipes",NA,"ASV_0754"
ASV_0755,"Bacteria","Bacteroidetes","Bacteroidia","Bacteroidales","Rikenellaceae","Alistipes",NA,"ASV_0755"
ASV_0756,"Bacteria","Bacteroidetes","Bacteroidia","Bacteroidales","Rikenellaceae","Alistipes",NA,"ASV_0756"
ASV_0757,"Bacteria","Bacteroidetes","Bacteroidia","Bacteroidales","Rikenellaceae","Alistipes",NA,"ASV_0757"
ASV_0758,"Bacteria","Bacteroidetes","Bacteroidia","Bacteroidales","Rikenellaceae","Alistipes",NA,"ASV_0758"
ASV_0759,"Bacteria","Bacteroidetes","Bacteroidia","Bacteroidales","M2PB4-65_termite_group",NA,NA,"ASV_0759"
ASV_0760,"Bacteria","Bacteroidetes","Bacteroidia","Bacteroidales","PeH15",NA,NA,"ASV_0760"
ASV_0761,"Bacteria","Bacteroidetes","Bacteroidia","Bacteroidales","PeH15",NA,NA,"ASV_0761"
ASV_0762,"Bacteria","Bacteroidetes","Bacteroidia","Bacteroidales","F082",NA,NA,"ASV_0762"
ASV_0763,"Bacteria","Bacteroidetes","Bacteroidia","Bacteroidales","Rikenellaceae","Rikenellaceae_RC9_gut_group",NA,"ASV_0763"
ASV_0764,"Bacteria","Bacteroidetes","Bacteroidia","Bacteroidales","Rikenellaceae","Rikenellaceae_RC9_gut_group",NA,"ASV_0764"
ASV_0765,"Bacteria","Bacteroidetes","Bacteroidia","Bacteroidales","Rikenellaceae","Rikenellaceae_RC9_gut_group",NA,"ASV_0765"
ASV_0766,"Bacteria","Bacteroidetes","Bacteroidia","Bacteroidales","Rikenellaceae","Rikenellaceae_RC9_gut_group",NA,"ASV_0766"
ASV_0767,"Bacteria","Bacteroidetes","Bacteroidia","Bacteroidales","Rikenellaceae","Rikenellaceae_RC9_gut_group",NA,"ASV_0767"
ASV_0768,"Bacteria","Bacteroidetes","Bacteroidia","Bacteroidales","Rikenellaceae","Rikenellaceae_RC9_gut_group",NA,"ASV_0768"
ASV_0769,"Bacteria","Bacteroidetes","Bacteroidia","Bacteroidales","Rikenellaceae","Rikenellaceae_RC9_gut_group",NA,"ASV_0769"
ASV_0770,"Bacteria","Bacteroidetes","Bacteroidia","Bacteroidales","Rikenellaceae","Rikenellaceae_RC9_gut_group",NA,"ASV_0770"
ASV_0771,"Bacteria","Bacteroidetes","Bacteroidia","Bacteroidales","Rikenellaceae","Rikenellaceae_RC9_gut_group",NA,"ASV_0771"
ASV_0772,"Bacteria","Bacteroidetes","Bacteroidia","Bacteroidales","Rikenellaceae","Rikenellaceae_RC9_gut_group",NA,"ASV_0772"
ASV_0773,"Bacteria","Bacteroidetes","Bacteroidia","Bacteroidales","Rikenellaceae","Rikenellaceae_RC9_gut_group",NA,"ASV_0773"
ASV_0774,"Bacteria","Bacteroidetes","Bacteroidia","Bacteroidales","Rikenellaceae","Rikenellaceae_RC9_gut_group",NA,"ASV_0774"
ASV_0775,"Bacteria","Bacteroidetes","Bacteroidia","Bacteroidales","Rikenellaceae","Rikenellaceae_RC9_gut_group",NA,"ASV_0775"
ASV_0776,"Bacteria","Bacteroidetes","Bacteroidia","Bacteroidales","Rikenellaceae","Rikenellaceae_RC9_gut_group",NA,"ASV_0776"
ASV_0777,"Bacteria","Bacteroidetes","Bacteroidia","Bacteroidales","Rikenellaceae","Rikenellaceae_RC9_gut_group",NA,"ASV_0777"
ASV_0778,"Bacteria","Bacteroidetes","Bacteroidia","Bacteroidales","Rikenellaceae","Rikenellaceae_RC9_gut_group",NA,"ASV_0778"
ASV_0779,"Bacteria","Bacteroidetes","Bacteroidia","Bacteroidales","Rikenellaceae","Rikenellaceae_RC9_gut_group",NA,"ASV_0779"
ASV_0780,"Bacteria","Bacteroidetes","Bacteroidia","Bacteroidales","Rikenellaceae","Rikenellaceae_RC9_gut_group",NA,"ASV_0780"
ASV_0781,"Bacteria","Bacteroidetes","Bacteroidia","Bacteroidales","Rikenellaceae","Rikenellaceae_RC9_gut_group",NA,"ASV_0781"
ASV_0782,"Bacteria","Bacteroidetes","Bacteroidia","Bacteroidales","Rikenellaceae","Rikenellaceae_RC9_gut_group",NA,"ASV_0782"
ASV_0783,"Bacteria","Bacteroidetes","Bacteroidia","Bacteroidales","Rikenellaceae","Rikenellaceae_RC9_gut_group",NA,"ASV_0783"
ASV_0784,"Bacteria","Bacteroidetes","Bacteroidia","Bacteroidales","Rikenellaceae","Rikenellaceae_RC9_gut_group",NA,"ASV_0784"
ASV_0785,"Bacteria","Bacteroidetes","Bacteroidia","Bacteroidales","Rikenellaceae","Rikenellaceae_RC9_gut_group",NA,"ASV_0785"
ASV_0786,"Bacteria","Bacteroidetes","Bacteroidia","Bacteroidales","Rikenellaceae","Rikenellaceae_RC9_gut_group",NA,"ASV_0786"
ASV_0787,"Bacteria","Bacteroidetes","Bacteroidia","Bacteroidales","Rikenellaceae","Rikenellaceae_RC9_gut_group",NA,"ASV_0787"
ASV_0788,"Bacteria","Bacteroidetes","Bacteroidia","Bacteroidales","Rikenellaceae","Rikenellaceae_RC9_gut_group",NA,"ASV_0788"
ASV_0789,"Bacteria","Bacteroidetes","Bacteroidia","Bacteroidales","Rikenellaceae","Rikenellaceae_RC9_gut_group",NA,"ASV_0789"
ASV_0790,"Bacteria","Bacteroidetes","Bacteroidia","Bacteroidales","Rikenellaceae","Rikenellaceae_RC9_gut_group",NA,"ASV_0790"
ASV_0791,"Bacteria","Bacteroidetes","Bacteroidia","Bacteroidales","Rikenellaceae","Rikenellaceae_RC9_gut_group",NA,"ASV_0791"
ASV_0792,"Bacteria","Bacteroidetes","Bacteroidia","Bacteroidales","Rikenellaceae","Rikenellaceae_RC9_gut_group",NA,"ASV_0792"
ASV_0793,"Bacteria","Bacteroidetes","Bacteroidia","Bacteroidales","Rikenellaceae","Rikenellaceae_RC9_gut_group",NA,"ASV_0793"
ASV_0794,"Bacteria","Bacteroidetes","Bacteroidia","Bacteroidales","Rikenellaceae","dgA-11_gut_group",NA,"ASV_0794"
ASV_0795,"Bacteria","Bacteroidetes","Bacteroidia","Bacteroidales","Rikenellaceae","Rikenellaceae_RC9_gut_group",NA,"ASV_0795"
ASV_0796,"Bacteria","Bacteroidetes","Bacteroidia","Bacteroidales","Rikenellaceae","Rikenellaceae_RC9_gut_group",NA,"ASV_0796"
ASV_0797,"Bacteria","Bacteroidetes","Bacteroidia","Bacteroidales","Rikenellaceae","Rikenellaceae_RC9_gut_group",NA,"ASV_0797"
ASV_0798,"Bacteria","Bacteroidetes","Bacteroidia","Bacteroidales","Rikenellaceae","Rikenellaceae_RC9_gut_group",NA,"ASV_0798"
ASV_0799,"Bacteria","Bacteroidetes","Bacteroidia","Bacteroidales","Marinilabiliaceae","Geofilum",NA,"ASV_0799"
ASV_0800,"Bacteria","Bacteroidetes","Bacteroidia","Bacteroidales","Marinilabiliaceae","Geofilum",NA,"ASV_0800"
ASV_0801,"Bacteria","Bacteroidetes","Bacteroidia","Flavobacteriales",NA,NA,NA,"ASV_0801"
ASV_0802,"Bacteria","Bacteroidetes","Bacteroidia","Bacteroidales","F082",NA,NA,"ASV_0802"
ASV_0803,"Bacteria","Bacteroidetes","Bacteroidia","Bacteroidales","p-251-o5",NA,NA,"ASV_0803"
ASV_0804,"Bacteria","Bacteroidetes","Bacteroidia","Bacteroidales",NA,NA,NA,"ASV_0804"
ASV_0805,"Bacteria","Bacteroidetes","Bacteroidia","Bacteroidales",NA,NA,NA,"ASV_0805"
ASV_0846,"Bacteria","Bacteroidetes","Bacteroidia","Bacteroidales","Marinifilaceae","Odoribacter",NA,"ASV_0846"
ASV_0847,"Bacteria","Bacteroidetes","Bacteroidia","Bacteroidales","Muribaculaceae",NA,NA,"ASV_0847"
ASV_0848,"Bacteria","Bacteroidetes","Bacteroidia","Bacteroidales","Barnesiellaceae",NA,NA,"ASV_0848"
ASV_0849,"Bacteria","Bacteroidetes","Bacteroidia","Bacteroidales","Barnesiellaceae",NA,NA,"ASV_0849"
ASV_0850,"Bacteria","Bacteroidetes","Bacteroidia","Bacteroidales","Barnesiellaceae",NA,NA,"ASV_0850"
ASV_0851,"Bacteria","Bacteroidetes","Bacteroidia","Bacteroidales","Barnesiellaceae",NA,NA,"ASV_0851"
ASV_0852,"Bacteria","Bacteroidetes","Bacteroidia","Bacteroidales","Barnesiellaceae",NA,NA,"ASV_0852"
ASV_0806,"Bacteria","Bacteroidetes","Bacteroidia","Bacteroidales","Tannerellaceae","Parabacteroides",NA,"ASV_0806"
ASV_0807,"Bacteria","Bacteroidetes","Bacteroidia","Bacteroidales","Bacteroidales_RF16_group",NA,NA,"ASV_0807"
ASV_0808,"Bacteria","Bacteroidetes","Bacteroidia","Bacteroidales","Bacteroidales_RF16_group",NA,NA,"ASV_0808"
ASV_0845,"Bacteria","Bacteroidetes","Bacteroidia","Bacteroidales",NA,NA,NA,"ASV_0845"
ASV_0809,"Bacteria","Bacteroidetes","Bacteroidia","Bacteroidales","Bacteroidaceae","Bacteroides","vulgatus","ASV_0809"
ASV_0810,"Bacteria","Bacteroidetes","Bacteroidia","Bacteroidales","Bacteroidaceae","Bacteroides",NA,"ASV_0810"
ASV_0811,"Bacteria","Bacteroidetes","Bacteroidia","Bacteroidales","Bacteroidaceae","Bacteroides",NA,"ASV_0811"
ASV_0812,"Bacteria","Bacteroidetes","Bacteroidia","Bacteroidales","Bacteroidaceae","Bacteroides",NA,"ASV_0812"
ASV_0813,"Bacteria","Bacteroidetes","Bacteroidia","Bacteroidales","Bacteroidaceae","Bacteroides",NA,"ASV_0813"
ASV_0814,"Bacteria","Bacteroidetes","Bacteroidia","Bacteroidales","Bacteroidaceae","Bacteroides",NA,"ASV_0814"
ASV_0815,"Bacteria","Bacteroidetes","Bacteroidia","Bacteroidales","Bacteroidaceae","Bacteroides",NA,"ASV_0815"
ASV_0816,"Bacteria","Bacteroidetes","Bacteroidia","Bacteroidales","Bacteroidaceae","Bacteroides",NA,"ASV_0816"
ASV_0817,"Bacteria","Bacteroidetes","Bacteroidia","Bacteroidales","Bacteroidaceae","Bacteroides",NA,"ASV_0817"
ASV_0818,"Bacteria","Bacteroidetes","Bacteroidia","Bacteroidales","Bacteroidaceae","Bacteroides",NA,"ASV_0818"
ASV_0819,"Bacteria","Bacteroidetes","Bacteroidia","Bacteroidales","Bacteroidaceae","Bacteroides",NA,"ASV_0819"
ASV_0820,"Bacteria","Bacteroidetes","Bacteroidia","Bacteroidales","Bacteroidaceae","Bacteroides",NA,"ASV_0820"
ASV_0821,"Bacteria","Bacteroidetes","Bacteroidia","Bacteroidales","Prevotellaceae","Prevotellaceae_UCG-004",NA,"ASV_0821"
ASV_0822,"Bacteria","Bacteroidetes","Bacteroidia","Bacteroidales","Bacteroidaceae","Bacteroides",NA,"ASV_0822"
ASV_0823,"Bacteria","Bacteroidetes","Bacteroidia","Bacteroidales","Bacteroidaceae","Bacteroides",NA,"ASV_0823"
ASV_0824,"Bacteria","Bacteroidetes","Bacteroidia","Bacteroidales","Prevotellaceae","Prevotellaceae_UCG-004",NA,"ASV_0824"
ASV_0825,"Bacteria","Bacteroidetes","Bacteroidia","Bacteroidales","Prevotellaceae","Prevotellaceae_UCG-004",NA,"ASV_0825"
ASV_0826,"Bacteria","Bacteroidetes","Bacteroidia","Bacteroidales","Prevotellaceae","Prevotellaceae_UCG-003",NA,"ASV_0826"
ASV_0827,"Bacteria","Bacteroidetes","Bacteroidia","Bacteroidales","Prevotellaceae","Prevotellaceae_UCG-003",NA,"ASV_0827"
ASV_0828,"Bacteria","Bacteroidetes","Bacteroidia","Bacteroidales","Prevotellaceae","Prevotellaceae_UCG-003",NA,"ASV_0828"
ASV_0829,"Bacteria","Bacteroidetes","Bacteroidia","Bacteroidales","Prevotellaceae","Prevotellaceae_UCG-003",NA,"ASV_0829"
ASV_0830,"Bacteria","Bacteroidetes","Bacteroidia","Bacteroidales","Prevotellaceae","Prevotellaceae_UCG-003",NA,"ASV_0830"
ASV_0831,"Bacteria","Bacteroidetes","Bacteroidia","Bacteroidales","Prevotellaceae","Prevotellaceae_UCG-003",NA,"ASV_0831"
ASV_0832,"Bacteria","Bacteroidetes","Bacteroidia","Bacteroidales","Prevotellaceae","Prevotellaceae_UCG-001",NA,"ASV_0832"
ASV_0833,"Bacteria","Bacteroidetes","Bacteroidia","Bacteroidales","Prevotellaceae","Prevotellaceae_UCG-001",NA,"ASV_0833"
ASV_0834,"Bacteria","Bacteroidetes","Bacteroidia","Bacteroidales","Prevotellaceae","Prevotellaceae_UCG-001",NA,"ASV_0834"
ASV_0842,"Bacteria","Bacteroidetes","Bacteroidia","Bacteroidales",NA,NA,NA,"ASV_0842"
ASV_0843,"Bacteria","Bacteroidetes","Bacteroidia","Bacteroidales",NA,NA,NA,"ASV_0843"
ASV_0844,"Bacteria","Bacteroidetes","Bacteroidia","Bacteroidales",NA,NA,NA,"ASV_0844"
ASV_0835,"Bacteria","Bacteroidetes","Bacteroidia","Bacteroidales","Bacteroidales_UCG-001",NA,NA,"ASV_0835"
ASV_0839,"Bacteria","Bacteroidetes","Bacteroidia","Bacteroidales","Prevotellaceae",NA,NA,"ASV_0839"
ASV_0840,"Bacteria","Bacteroidetes","Bacteroidia","Bacteroidales","Prevotellaceae",NA,NA,"ASV_0840"
ASV_0841,"Bacteria","Bacteroidetes","Bacteroidia","Bacteroidales","Prevotellaceae",NA,NA,"ASV_0841"
ASV_0836,"Bacteria","Bacteroidetes","Bacteroidia","Bacteroidales","Prevotellaceae",NA,NA,"ASV_0836"
ASV_0837,"Bacteria","Bacteroidetes","Bacteroidia","Bacteroidales","Prevotellaceae",NA,NA,"ASV_0837"
ASV_0654,"Archaea","Euryarchaeota","Methanobacteria","Methanobacteriales","Methanobacteriaceae","Methanobrevibacter",NA,"ASV_0654"
ASV_0655,"Archaea","Euryarchaeota","Methanobacteria","Methanobacteriales","Methanobacteriaceae","Methanosphaera",NA,"ASV_0655"
ASV_0656,"Archaea","Euryarchaeota","Methanobacteria","Methanobacteriales","Methanobacteriaceae","Methanobrevibacter",NA,"ASV_0656"
